# Supplementary material for: PRMT1 expression in renal cell tumors- application in differential diagnosis and prognostic relevance
Source: Diagn Pathol. 2019 Oct 26;14:120. doi: 10.1186/s13000-019-0901-6 (PMC6815371; doi:10.1186/s13000-019-0901-6)
Supplement: Supplementary file 2 — Additional file 2: Table S1. mRNA PRMT1 expression level (FPKM) and clinical characteristics for all patients and their tumors [file 13000_2019_901_MOESM2_ESM.xlsx]

## Sheet: Sheet1
ID	ID NEW	FPKM	AGE	GENDER	RACE	EVENT	SURVIVAL	TUMOR TYPE	pathologic-T stage	P1-4	neoplasm_histologic_grade
TCGA-B0-5098-01A	TCGA-B0-5098	44.9	53	female	black or african american	dead	1584	ccRCC
TCGA-AK-3427-01A	TCGA-AK-3427	44.7	65	male	white	alive	3583	ccRCC
TCGA-CZ-5469-01A	TCGA-CZ-5469	41.1	41	male	white	dead	946	ccRCC	T2	2	G2
TCGA-B0-4698-01A	TCGA-B0-4698	39.7	75	male	white	dead	42	ccRCC
TCGA-AK-3447-01A	TCGA-AK-3447	36.6	84	male	white	alive	1217	ccRCC	T2	2	G2
TCGA-B0-4821-01A	TCGA-B0-4821	36.6	68	female	asian	dead	1230	ccRCC	T3b	3	G3
TCGA-B0-5107-01A	TCGA-B0-5107	36.2	65	female	white	dead	927	ccRCC	T2	2	G4
TCGA-G6-A8L7-01A	TCGA-G6-A8L7	33.4	81	female	black or african american	alive	2133	ccRCC	T1b	1	G3
TCGA-B8-4143-01A	TCGA-B8-4143	30.3	66	female	white	dead	709	ccRCC	T3a	3	G3
TCGA-B8-A7U6-01A	TCGA-B8-A7U6	29.8	54	female	black or african american	alive	495	ccRCC	T1a	1	G3
TCGA-G6-A8L8-01A	TCGA-G6-A8L8	29.3	62	female	black or african american	dead	1091	ccRCC	T1b	1	G3
TCGA-A3-3383-01A	TCGA-A3-3383	28.4	52	male	white	alive	861	ccRCC	T1	1	G2
TCGA-G6-A8L6-01A	TCGA-G6-A8L6	28	55	male	black or african american	dead	313	ccRCC	T2a	2	G3
TCGA-B0-4699-01A	TCGA-B0-4699	27.4	74	male	white	dead	110	ccRCC	T4	4	G4
TCGA-DV-A4VZ-01A	TCGA-DV-A4VZ	27.4	53	male	black or african american	alive	365	ccRCC	T1a	1	G2
TCGA-B2-4099-01A	TCGA-B2-4099	26.7	83	male	white	alive	972	ccRCC	T1a	1	G3
TCGA-B0-5100-01A	TCGA-B0-5100	26.7	72	male	black or african american	dead	1913	ccRCC	T3a	3	G3
TCGA-B8-A54J-01A	TCGA-B8-A54J	26.6	60	male	black or african american	alive	528	ccRCC	T2a	2	G2
TCGA-BP-4352-01A	TCGA-BP-4352	26.5	74	female	white	dead	344	ccRCC	T3b	3	G4
TCGA-B0-4696-01A	TCGA-B0-4696	25.8	58	male	white	dead	866	ccRCC	T3a	3	G3
TCGA-A3-3346-01A	TCGA-A3-3346	25.6	68	male	white	dead	137	ccRCC	T1b	1	G3
TCGA-3Z-A93Z-01A	TCGA-3Z-A93Z	25.5	69	male	black or african american	alive	385	ccRCC	T1a	1	G2
TCGA-A3-3329-01A	TCGA-A3-3329	25.2	75	male	white	alive	1624	ccRCC	T1b	1	G2
TCGA-B0-4688-01A	TCGA-B0-4688	25.1	46	male	white	dead	101	ccRCC	T4	4	G4
TCGA-AK-3458-01A	TCGA-AK-3458	24.8	48	male	white	alive	1168	ccRCC	T1b	1	G3
TCGA-BP-4165-01A	TCGA-BP-4165	24.8	64	female	white	alive	3037	ccRCC	T1b	1	G1
TCGA-CJ-4900-01A	TCGA-CJ-4900	24.8	69	female	white	dead	1714	ccRCC	T4	4	G4
TCGA-MM-A564-01A	TCGA-MM-A564	24.8	68	male	black or african american	alive	607	ccRCC	T2a	2	G2
TCGA-B0-5109-01A	TCGA-B0-5109	24.7	69	male	white	dead	587	ccRCC	T3b	3	G4
TCGA-BP-5199-01A	TCGA-BP-5199	24.6	58	male	white	alive	1355	ccRCC	T2	2	G4
TCGA-CJ-4869-01A	TCGA-CJ-4869	24.6	49	male	white	alive	2554	ccRCC	T2	2	G2
TCGA-B0-5707-01A	TCGA-B0-5707	24.5	39	female	white	alive	3744	ccRCC	T1a	1	G3
TCGA-BP-4983-01A	TCGA-BP-4983	24.3	67	female	asian	alive	1413	ccRCC	T3a	3	G4
TCGA-BP-5198-01A	TCGA-BP-5198	24.2	72	male	white	alive	603	ccRCC	T3b	3	G3
TCGA-MW-A4EC-01A	TCGA-MW-A4EC	24.2	73	female	black or african american	alive	498	ccRCC	T1a	1	G2
TCGA-BP-5201-01A	TCGA-BP-5201	23.9	63	male	white	alive	951	ccRCC	T3b	3	G4
TCGA-BP-4981-01A	TCGA-BP-4981	23.8	75	female	white	dead	1097	ccRCC	T3a	3	G3
TCGA-B0-4691-01A	TCGA-B0-4691	23.7	55	male	white	dead	139	ccRCC	T2	2	G3
TCGA-CJ-4873-01A	TCGA-CJ-4873	23.5	85	female	white	alive	2259	ccRCC	T3a	3	G3
TCGA-BP-5177-01A	TCGA-BP-5177	23.5	46	female	white	alive	293	ccRCC	T1a	1	G3
TCGA-A3-3363-01A	TCGA-A3-3363	23.4	50	male	asian	alive	319	ccRCC	T2	2	G2
TCGA-CZ-5461-01A	TCGA-CZ-5461	23.4	52	male	white	dead	330	ccRCC	T1b	1	G4
TCGA-B8-5551-01A	TCGA-B8-5551	23.4	65	female	black or african american	alive	16	ccRCC	T1b	1	G3
TCGA-BP-4776-01A	TCGA-BP-4776	23.3	52	male	white	alive	411	ccRCC	T1a	1	G2
TCGA-A3-3328-01A	TCGA-A3-3328	23.3	79	male	white	alive	1385	ccRCC
TCGA-CZ-4858-01A	TCGA-CZ-4858	23.2	39	male	white	dead	2105	ccRCC	T2	2	G4
TCGA-BP-5196-01A	TCGA-BP-5196	22.8	54	male	white	alive	1018	ccRCC	T1a	1	G2
TCGA-A3-A6NI-01A	TCGA-A3-A6NI	22.8	47	male	black or african american	alive	1018	ccRCC	T1a	1	G3
TCGA-B0-5080-01A	TCGA-B0-5080	22.7	63	male	white	dead	342	ccRCC	T3a	3	G3
TCGA-AK-3451-01A	TCGA-AK-3451	22.6	48	male	white	alive	2868	ccRCC	T2	2	G3
TCGA-CJ-4901-01A	TCGA-CJ-4901	22.5	47	male	white	alive	1450	ccRCC	T3b	3	G3
TCGA-BP-5183-01A	TCGA-BP-5183	22.5	57	male	white	alive	1291	ccRCC	T3a	3	G3
TCGA-CJ-4882-01A	TCGA-CJ-4882	22.4	57	male	black or african american	alive	1883	ccRCC	T3a	3	G3
TCGA-B0-4710-01A	TCGA-B0-4710	22.4	75	female	white	alive	1755	ccRCC	T3a	3	G3
TCGA-AK-3440-01A	TCGA-AK-3440	22.4	58	male	white	alive	2865	ccRCC	T1a	1	G3
TCGA-CZ-5460-01A	TCGA-CZ-5460	22.4	55	male	white	alive	2873	ccRCC	T3b	3	G2
TCGA-DV-5565-01A	TCGA-DV-5565	22.4	59	male	white	alive	1329	ccRCC	T1a	1	G2
TCGA-B0-4828-01A	TCGA-B0-4828	22.3	79	male	white	dead	307	ccRCC	T2	2	G3
TCGA-BP-5180-01A	TCGA-BP-5180	22.2	53	male	white	alive	2263	ccRCC	T1a	1	G2
TCGA-A3-3365-01A	TCGA-A3-3365	22.1	46	male	white	alive	873	ccRCC	T1a	1	G2
TCGA-BP-5169-01A	TCGA-BP-5169	22.1	70	male	white	alive	193	ccRCC	T1b	1	G4
TCGA-G6-A5PC-01A	TCGA-G6-A5PC	22.1	54	female	black or african american	dead	242	ccRCC	T1b	1	G4
TCGA-B0-4706-01A	TCGA-B0-4706	22	61	male	white	dead	65	ccRCC	T3a	3	G4
TCGA-BP-4774-01A	TCGA-BP-4774	21.9	57	female	white	alive	1885	ccRCC	T1a	1	G2
TCGA-CZ-4860-01A	TCGA-CZ-4860	21.7	60	male	white	dead	206	ccRCC
TCGA-B0-5693-01A	TCGA-B0-5693	21.7	47	female	white	alive	4074	ccRCC	T1b	1	G2
TCGA-CZ-5464-01A	TCGA-CZ-5464	21.7	69	male	white	alive	2128	ccRCC	T3b	3	G2
TCGA-CJ-5678-01A	TCGA-CJ-5678	21.6	62	male	black or african american	dead	574	ccRCC	T2b	2	G3
TCGA-B0-4712-01A	TCGA-B0-4712	21.6	76	male	white	dead	1337	ccRCC	T3a	3	G3
TCGA-DV-5566-01A	TCGA-DV-5566	21.6	67	female	white	alive	1398	ccRCC	T1a	1	G2
TCGA-B0-4845-01A	TCGA-B0-4845	21.5	70	male	white	dead	1986	ccRCC	T3a	3	G2
TCGA-BP-4355-01A	TCGA-BP-4355	21.3	59	female	white	dead	953	ccRCC	T3a	3	G4
TCGA-MM-A84U-01A	TCGA-MM-A84U	21.3	58	female	black or african american	alive	700	ccRCC	T1a	1	G2
TCGA-A3-A6NJ-01A	TCGA-A3-A6NJ	21.2	57	female	black or african american	alive	468	ccRCC	T1a	1	G1
TCGA-B4-5378-01A	TCGA-B4-5378	21.2	62	male	white	alive	175	ccRCC
TCGA-BP-4342-01A	TCGA-BP-4342	21.1	79	male	white	dead	2256	ccRCC	T2	2	G3
TCGA-B8-A54H-01A	TCGA-B8-A54H	21.1	69	female	black or african american	alive	256	ccRCC	T2a	2	G3
TCGA-A3-A8OV-01A	TCGA-A3-A8OV	21.1	75	male	black or african american	alive	340	ccRCC	T1a	1	G2
TCGA-BP-4768-01A	TCGA-BP-4768	21.1	72	female	white	alive	400	ccRCC	T1a	1	G2
TCGA-BP-4784-01A	TCGA-BP-4784	21	67	female	white	alive	1854	ccRCC
TCGA-CJ-5671-01A	TCGA-CJ-5671	21	51	male	white	alive	3987	ccRCC	T1a	1	G3
TCGA-BP-5173-01A	TCGA-BP-5173	21	75	male	white	dead	62	ccRCC	T1a	1	G2
TCGA-BP-5202-01A	TCGA-BP-5202	20.9	75	male	white	alive	29	ccRCC	T3a	3	G2
TCGA-BP-4968-01A	TCGA-BP-4968	20.9	40	male	white	alive	1746	ccRCC	T1b	1	G3
TCGA-AK-3431-01A	TCGA-AK-3431	20.8	62	female	white	dead	2241	ccRCC	T2	2	G3
TCGA-B0-5700-01A	TCGA-B0-5700	20.7	77	male	white	alive	1790	ccRCC	T1a	1	G2
TCGA-B8-A54K-01A	TCGA-B8-A54K	20.7	61	male	black or african american	alive	469	ccRCC	T1a	1	G1
TCGA-B0-4815-01A	TCGA-B0-4815	20.7	65	male	white	dead	1588	ccRCC	T3a	3	G4
TCGA-B0-5690-01A	TCGA-B0-5690	20.5	53	female	white	alive	3392	ccRCC	T1b	1	G1
TCGA-BP-5170-01A	TCGA-BP-5170	20.5	55	male	white	alive	2412	ccRCC	T1a	1	G2
TCGA-BP-4770-01A	TCGA-BP-4770	20.5	73	female	white	dead	329	ccRCC	T4	4	G4
TCGA-BP-4345-01A	TCGA-BP-4345	20.5	62	male	white	alive	1516	ccRCC	T3b	3	G3
TCGA-AK-3425-01A	TCGA-AK-3425	20.5	68	male	white	alive	3343	ccRCC	T1	1	G2
TCGA-B0-5696-01A	TCGA-B0-5696	20.4	70	male	white	alive	2609	ccRCC	T3a	3	G4
TCGA-B0-4822-01A	TCGA-B0-4822	20.4	78	male	white	dead	1111	ccRCC	T2	2	G4
TCGA-A3-3325-01A	TCGA-A3-3325	20.4	52	male	white	dead	1170	ccRCC	T1a	1	G2
TCGA-A3-A6NL-01A	TCGA-A3-A6NL	20.4	49	female	black or african american	alive	689	ccRCC	T1b	1	G2
TCGA-B0-4818-01A	TCGA-B0-4818	20.4	68	female	white	dead	510	ccRCC	T2	2	G3
TCGA-B0-4701-01A	TCGA-B0-4701	20.4	66	female	white	dead	238	ccRCC	T3a	3	G3
TCGA-BP-4989-01A	TCGA-BP-4989	20.4	58	male	white	alive	118	ccRCC	T3a	3	G3
TCGA-BP-5010-01A	TCGA-BP-5010	20.3	63	male	white	dead	878	ccRCC	T3a	3	G4
TCGA-B0-5081-01A	TCGA-B0-5081	20.3	80	female	white	dead	362	ccRCC	T3b	3	G2
TCGA-B0-4700-01A	TCGA-B0-4700	20.3	60	male	white	dead	1980	ccRCC	T4	4	G4
TCGA-BP-4354-01A	TCGA-BP-4354	20.2	41	male	white	dead	1034	ccRCC	T4	4	G4
TCGA-DV-A4W0-01A	TCGA-DV-A4W0	20.2	55	male	black or african american	alive	2470	ccRCC	T1b	1	G3
TCGA-B0-4810-01A	TCGA-B0-4810	20.2	47	male	white	dead	478	ccRCC	T3a	3	G3
TCGA-BP-4334-01A	TCGA-BP-4334	20.2	56	male	white	dead	645	ccRCC	T3a	3	G3
TCGA-CZ-5467-01A	TCGA-CZ-5467	20.1	86	female	white	dead	73	ccRCC	T3a	3	G4
TCGA-BP-4337-01A	TCGA-BP-4337	20.1	76	female	white	dead	2	ccRCC	T3b	3	G4
TCGA-AK-3436-01A	TCGA-AK-3436	20.1	40	male	white	alive	3331	ccRCC	T2	2	G2
TCGA-CZ-5453-01A	TCGA-CZ-5453	20.1	67	male	white	dead	2419	ccRCC	T2	2	G2
TCGA-6D-AA2E-01A	TCGA-6D-AA2E	20.1	68	female	black or african american	alive	362	ccRCC	T1b	1	G2
TCGA-AK-3465-01A	TCGA-AK-3465	20.1	71	female	black or african american	alive	369	ccRCC	T1b	1	X
TCGA-B0-5102-01A	TCGA-B0-5102	20	74	female	white	dead	2764	ccRCC	T1	1	G3
TCGA-BP-4758-01A	TCGA-BP-4758	20	40	male	white	alive	2208	ccRCC	T1a	1	G2
TCGA-A3-A6NN-01A	TCGA-A3-A6NN	20	78	male	black or african american	alive	3	ccRCC	T1a	1	G2
TCGA-MM-A563-01A	TCGA-MM-A563	20	41	male	black or african american	alive	591	ccRCC	T3	3	G2
TCGA-CJ-5677-01A	TCGA-CJ-5677	19.9	54	female	white	dead	782	ccRCC	T3a	3	G4
TCGA-BP-5006-01A	TCGA-BP-5006	19.9	61	male	white	alive	840	ccRCC	T1a	1	G2
TCGA-BP-4974-01A	TCGA-BP-4974	19.9	58	male	white	dead	211	ccRCC	T3a	3	G4
TCGA-B0-4849-01A	TCGA-B0-4849	19.8	51	male	white	dead	69	ccRCC	T3a	3	G3
TCGA-GK-A6C7-01A	TCGA-GK-A6C7	19.8	77	female	black or african american	alive	61	ccRCC	T1a	1	[Not Available]
TCGA-BP-5174-01A	TCGA-BP-5174	19.8	45	female	white	alive	2257	ccRCC	T1a	1	G2
TCGA-CJ-4870-01A	TCGA-CJ-4870	19.7	58	female	black or african american	alive	1498	ccRCC	T3a	3	G2
TCGA-BP-4341-01A	TCGA-BP-4341	19.7	67	male	white	dead	1589	ccRCC	T3a	3	G2
TCGA-B2-3924-01A	TCGA-B2-3924	19.7	73	male	white	alive	1092	ccRCC	T1b	1	G2
TCGA-BP-4351-01A	TCGA-BP-4351	19.7	51	female	white	alive	970	ccRCC	T3a	3	G2
TCGA-CZ-5470-01A	TCGA-CZ-5470	19.6	72	female		alive	386	ccRCC	T2	2	G3
TCGA-CZ-5452-01A	TCGA-CZ-5452	19.6	69	male	white	alive	1789	ccRCC	T2	2	G2
TCGA-CZ-4857-01A	TCGA-CZ-4857	19.6	56	male	white	dead	1432	ccRCC	T3a	3	G3
TCGA-CJ-4920-01A	TCGA-CJ-4920	19.6	64	female	white	dead	139	ccRCC	T1b	1	G2
TCGA-A3-3387-01A	TCGA-A3-3387	19.5	49	male	white	alive	617	ccRCC	T1a	1	G2
TCGA-B0-5088-01A	TCGA-B0-5088	19.5	53	male	white	dead	563	ccRCC	T1b	1	G3
TCGA-AK-3454-01A	TCGA-AK-3454	19.5	84	male	white	alive	874	ccRCC	T1b	1	G3
TCGA-CJ-4908-01A	TCGA-CJ-4908	19.4	38	male	white	alive	1531	ccRCC	T1a	1	G2
TCGA-A3-A8CQ-01A	TCGA-A3-A8CQ	19.4	59	female	black or african american	alive	3	ccRCC	T1a	1	G2
TCGA-CJ-6033-01A	TCGA-CJ-6033	19.4	54	female	white	dead	224	ccRCC	T3a	3	G4
TCGA-BP-4332-01A	TCGA-BP-4332	19.4	36	male	white	alive	1133	ccRCC	T3a	3	G2
TCGA-AK-3426-01A	TCGA-AK-3426	19.4	37	male	white	dead	885	ccRCC
TCGA-B0-5695-01A	TCGA-B0-5695	19.3	61	female	white	alive	2150	ccRCC	T1b	1	G2
TCGA-A3-A8OW-01A	TCGA-A3-A8OW	19.3	37	male	black or african american	alive	323	ccRCC	T3a	3	G2
TCGA-AK-3428-01A	TCGA-AK-3428	19.3	62	male	white	alive	3728	ccRCC	T3b	3	G2
TCGA-DV-5569-01A	TCGA-DV-5569	19.3	29	female	white	alive	355	ccRCC	T1a	1	G2
TCGA-BP-4975-01A	TCGA-BP-4975	19.3	40	male	white	alive	1433	ccRCC	T1b	1	G3
TCGA-CJ-5683-01A	TCGA-CJ-5683	19.2	78	male	white	alive	1889	ccRCC	T1b	1	G3
TCGA-BP-5176-01A	TCGA-BP-5176	19.2	78	female	white	dead	1590	ccRCC	T1a	1	G2
TCGA-B0-5092-01A	TCGA-B0-5092	19.2	53	female	white	dead	459	ccRCC	T1a	1	G3
TCGA-CJ-4868-01A	TCGA-CJ-4868	19.1	42	male	white	dead	646	ccRCC	T3a	3	G3
TCGA-BP-4759-01A	TCGA-BP-4759	19.1	50	male	white	alive	2372	ccRCC	T1a	1	G2
TCGA-DV-5568-01A	TCGA-DV-5568	19.1	26	male	white	alive	370	ccRCC	T1a	1	G2
TCGA-BP-5009-01A	TCGA-BP-5009	19.1	52	male	white	dead	1092	ccRCC	T1b	1	G3
TCGA-B0-5692-01A	TCGA-B0-5692	19.1	66	female	white	alive	3944	ccRCC	T3b	3	G3
TCGA-B0-5702-01A	TCGA-B0-5702	19.1	71	male	white	alive	2172	ccRCC	T1b	1	G2
TCGA-B8-A8YJ-01A	TCGA-B8-A8YJ	19.1	60	female	black or african american	alive	431	ccRCC	T1b	1	G2
TCGA-BP-4166-01A	TCGA-BP-4166	19	69	male	white	alive	13	ccRCC	T3a	3	G3
TCGA-CZ-5458-01A	TCGA-CZ-5458	19	43	male	white	alive	2789	ccRCC	T3a	3	G3
TCGA-BP-4986-01A	TCGA-BP-4986	19	75	male	white	alive	785	ccRCC	T1a	1	G3
TCGA-B0-5077-01A	TCGA-B0-5077	18.9	77	male	white	dead	1317	ccRCC	T1a	1	G3
TCGA-BP-4761-01A	TCGA-BP-4761	18.9	57	male	white	alive	182	ccRCC	T3a	3	G4
TCGA-BP-4967-01A	TCGA-BP-4967	18.9	76	male	white	alive	205	ccRCC	T3a	3	G2
TCGA-DV-5576-01A	TCGA-DV-5576	18.8	55	female	black or african american	dead	727	ccRCC	T1a	1	G2
TCGA-B0-5084-01A	TCGA-B0-5084	18.8	33	male	white	dead	222	ccRCC
TCGA-AK-3433-01A	TCGA-AK-3433	18.8	48	female	white	alive	3409	ccRCC	T2	2	X
TCGA-CJ-4872-01A	TCGA-CJ-4872	18.8	51	male	white	alive	326	ccRCC	T1b	1	G4
TCGA-B2-5636-01A	TCGA-B2-5636	18.8	79	male	white	alive	919	ccRCC	T1a	1	G2
TCGA-BP-4976-01A	TCGA-BP-4976	18.8	77	male	white	alive	1632	ccRCC	T1a	1	G3
TCGA-BP-5192-01A	TCGA-BP-5192	18.8	59	male	white	alive	714	ccRCC	T1a	1	G2
TCGA-AS-3778-01A	TCGA-AS-3778	18.8	35	male	white	alive	43	ccRCC	T1a	1	G1
TCGA-B0-4816-01A	TCGA-B0-4816	18.7	49	male	white	dead	1371	ccRCC	T2	2	G3
TCGA-A3-3307-01A	TCGA-A3-3307	18.7	66	male		alive	1436	ccRCC	T3b	3	G3
TCGA-CJ-4902-01A	TCGA-CJ-4902	18.7	61	male	white	alive	1520	ccRCC	T3a	3	G3
TCGA-BP-4993-01A	TCGA-BP-4993	18.7	58	male	white	alive	177	ccRCC	T1a	1	G3
TCGA-B0-4707-01A	TCGA-B0-4707	18.7	63	male	white	dead	600	ccRCC	T3a	3	G4
TCGA-A3-3349-01A	TCGA-A3-3349	18.7	34	female	white	alive	1385	ccRCC	T1b	1	G2
TCGA-B0-4718-01A	TCGA-B0-4718	18.6	57	male	white	alive	1778	ccRCC	T3a	3	G2
TCGA-B0-5399-01A	TCGA-B0-5399	18.6	46	male	white	alive	1411	ccRCC	T1b	1	G2
TCGA-BP-4789-01A	TCGA-BP-4789	18.5	48	male	white	alive	1489	ccRCC	T1a	1	G2
TCGA-B0-4694-01A	TCGA-B0-4694	18.5	72	male	white	dead	106	ccRCC	T3b	3	G4
TCGA-CJ-4905-01A	TCGA-CJ-4905	18.5	62	female	white	alive	1496	ccRCC	T1a	1	G2
TCGA-CJ-4912-01A	TCGA-CJ-4912	18.5	61	male	white	alive	1657	ccRCC	T2	2	G3
TCGA-BP-4969-01A	TCGA-BP-4969	18.5	63	female	white	alive	1794	ccRCC	T1a	1	G2
TCGA-BP-5008-01A	TCGA-BP-5008	18.4	46	male	white	alive	1071	ccRCC	T1a	1	G2
TCGA-BP-4771-01A	TCGA-BP-4771	18.4	62	male	white	dead	162	ccRCC	T3a	3	G4
TCGA-BP-4169-01A	TCGA-BP-4169	18.4	76	female	white	dead	701	ccRCC	T2	2	G2
TCGA-CJ-5682-01A	TCGA-CJ-5682	18.4	60	male	white	alive	3736	ccRCC	T3a	3	G4
TCGA-AK-3455-01A	TCGA-AK-3455	18.4	71	female	white	dead	683	ccRCC	T3b	3	G3
TCGA-BP-5200-01A	TCGA-BP-5200	18.4	44	male	white	alive	1063	ccRCC	T2	2	G4
TCGA-B0-5094-01A	TCGA-B0-5094	18.3	62	male	white	dead	333	ccRCC	T3b	3	G2
TCGA-BP-4326-01A	TCGA-BP-4326	18.3	53	female	white	dead	1625	ccRCC	T1b	1	G2
TCGA-BP-4159-01A	TCGA-BP-4159	18.3	70	male	white	dead	2601	ccRCC	T1b	1	G2
TCGA-B0-4833-01A	TCGA-B0-4833	18.2	82	female	white	dead	2386	ccRCC	T1b	1	G2
TCGA-B0-4839-01A	TCGA-B0-4839	18.2	80	female	white	dead	1639	ccRCC	T1b	1	G2
TCGA-CJ-4876-01A	TCGA-CJ-4876	18.2	57	male	white	alive	1955	ccRCC	T2b	2	G3
TCGA-A3-3306-01A	TCGA-A3-3306	18.1	67	male	white	alive	1120	ccRCC
TCGA-CZ-5459-01A	TCGA-CZ-5459	18.1	63	male	white	alive	1683	ccRCC	T3b	3	G3
TCGA-CJ-4895-01A	TCGA-CJ-4895	18.1	62	male	white	dead	1200	ccRCC	T3a	3	G4
TCGA-B8-4620-01A	TCGA-B8-4620	18.1	70	female	white	alive	777	ccRCC	T3a	3	G2
TCGA-B8-A54G-01A	TCGA-B8-A54G	18.1	50	male	black or african american	alive	53	ccRCC	T1a	1	G3
TCGA-CJ-5680-01A	TCGA-CJ-5680	18.1	65	female	white	dead	768	ccRCC	T3a	3	G4
TCGA-BP-5004-01A	TCGA-BP-5004	18.1	53	male	white	alive	1126	ccRCC	T1a	1	G3
TCGA-B2-3923-01A	TCGA-B2-3923	18.1	59	male	white	alive	992	ccRCC	T2	2	G2
TCGA-BP-4344-01A	TCGA-BP-4344	18	75	female	white	alive	1666	ccRCC
TCGA-CJ-4878-01A	TCGA-CJ-4878	18	71	female	white	alive	2186	ccRCC	T3a	3	G2
TCGA-BP-4177-01A	TCGA-BP-4177	18	65	male	white	alive	1670	ccRCC
TCGA-EU-5905-01A	TCGA-EU-5905	18	67	female	white	alive	119	ccRCC	T1	1	G3
TCGA-B0-5694-01A	TCGA-B0-5694	17.9	71	male	white	dead	480	ccRCC	T3a	3	G3
TCGA-CZ-5456-01A	TCGA-CZ-5456	17.9	57	male	white	alive	2422	ccRCC	T2	2	G3
TCGA-B0-4697-01A	TCGA-B0-4697	17.8	46	female	white	dead	578	ccRCC	T3b	3	G4
TCGA-A3-3374-01A	TCGA-A3-3374	17.8	51	female	black or african american	alive	1314	ccRCC	T1b	1	G2
TCGA-B0-5096-01A	TCGA-B0-5096	17.8	72	female	white	dead	68	ccRCC	T3a	3	X
TCGA-B0-5697-01A	TCGA-B0-5697	17.8	50	male	white	alive	2630	ccRCC	T1a	1	G2
TCGA-CW-6087-01A	TCGA-CW-6087	17.8	61	male	white	dead	41	ccRCC	T3a	3	G4
TCGA-CZ-5454-01A	TCGA-CZ-5454	17.8	63	male	white	dead	722	ccRCC	T2	2	G2
TCGA-BP-4961-01A	TCGA-BP-4961	17.8	47	male	white	alive	1935	ccRCC	T1a	1	G2
TCGA-B0-5699-01A	TCGA-B0-5699	17.8	53	male	white	alive	3841	ccRCC	T1	1	G2
TCGA-BP-4349-01A	TCGA-BP-4349	17.8	68	female	white	alive	372	ccRCC	T1a	1	G2
TCGA-B8-4154-01A	TCGA-B8-4154	17.8	73	female	white	alive	1380	ccRCC	T1a	1	G2
TCGA-BP-4994-01A	TCGA-BP-4994	17.8	54	male	white	alive	1308	ccRCC	T1a	1	G3
TCGA-B0-5703-01A	TCGA-B0-5703	17.7	73	male	white	alive	2246	ccRCC	T1b	1	G3
TCGA-B0-5117-01A	TCGA-B0-5117	17.7	40	male	white	alive	1608	ccRCC	T1b	1	G2
TCGA-BP-4977-01A	TCGA-BP-4977	17.7	57	male	white	alive	454	ccRCC	T1b	1	G3
TCGA-B0-4842-01A	TCGA-B0-4842	17.7	74	female	white	dead	1724	ccRCC	T3a	3	G4
TCGA-CJ-4894-01A	TCGA-CJ-4894	17.7	58	male	white	dead	841	ccRCC	T3a	3	G3
TCGA-CJ-4899-01A	TCGA-CJ-4899	17.7	42	male	asian	alive	1528	ccRCC	T1b	1	G2
TCGA-B0-4837-01A	TCGA-B0-4837	17.6	63	male	white	dead	1378	ccRCC	T1b	1	G3
TCGA-CW-6097-01A	TCGA-CW-6097	17.6	32	male	white	dead	571	ccRCC
TCGA-BP-4995-01A	TCGA-BP-4995	17.6	68	male	white	alive	1371	ccRCC	T1b	1	G3
TCGA-B8-4151-01A	TCGA-B8-4151	17.6	51	female	white	alive	1299	ccRCC	T3a	3	G2
TCGA-BP-5168-01A	TCGA-BP-5168	17.5	75	male	white	dead	1463	ccRCC	T1a	1	G2
TCGA-B0-4690-01A	TCGA-B0-4690	17.5	65	male	white	dead	43	ccRCC	T4	4	G3
TCGA-B0-5095-01A	TCGA-B0-5095	17.5	81	male	white	dead	245	ccRCC	T3a	3	G3
TCGA-CZ-5468-01A	TCGA-CZ-5468	17.4	84	male	white	dead	59	ccRCC	T3b	3	G4
TCGA-DV-5567-01A	TCGA-DV-5567	17.4	40	female	black or african american	alive	2004	ccRCC	T1a	1	G2
TCGA-B0-4844-01A	TCGA-B0-4844	17.4	60	male	white	dead	313	ccRCC	T3a	3	G3
TCGA-BP-4331-01A	TCGA-BP-4331	17.4	52	male	white	dead	2454	ccRCC	T1a	1	G2
TCGA-B8-A54F-01A	TCGA-B8-A54F	17.4	49	female	black or african american	alive	519	ccRCC	T1a	1	G2
TCGA-CZ-4856-01A	TCGA-CZ-4856	17.3	62	female	white	alive	18	ccRCC	T1b	1	G2
TCGA-A3-3358-01A	TCGA-A3-3358	17.3	57	female	white	alive	1307	ccRCC	T1a	1	G2
TCGA-BP-4327-01A	TCGA-BP-4327	17.3	75	female	white	dead	109	ccRCC	T2	2	G2
TCGA-CW-5590-01A	TCGA-CW-5590	17.3	51	male	white	dead	1075	ccRCC	T3a	3	G3
TCGA-BP-4762-01A	TCGA-BP-4762	17.3	42	male	white	dead	1343	ccRCC	T1a	1	G3
TCGA-BP-5184-01A	TCGA-BP-5184	17.3	54	male	white	alive	1133	ccRCC	T1a	1	G3
TCGA-B0-4847-01A	TCGA-B0-4847	17.3	60	male	white	dead	793	ccRCC	T3a	3	G3
TCGA-A3-3326-01A	TCGA-A3-3326	17.3	47	male	white	alive	1137	ccRCC	T1a	1	G1
TCGA-CZ-4866-01A	TCGA-CZ-4866	17.3	79	female	white	alive	3267	ccRCC	T1	1	G3
TCGA-B0-5083-01A	TCGA-B0-5083	17.3	63	male	white	dead	1045	ccRCC	T1a	1	G3
TCGA-B0-4843-01A	TCGA-B0-4843	17.2	57	male	white	dead	320	ccRCC	T3a	3	G3
TCGA-BP-4795-01A	TCGA-BP-4795	17.2	74	female	white	alive	620	ccRCC
TCGA-A3-3380-01A	TCGA-A3-3380	17.1	54	male		alive	567	ccRCC	T1	1	G2
TCGA-B0-5104-01A	TCGA-B0-5104	17.1	90	female	white	dead	2752	ccRCC	T1	1	G2
TCGA-B0-4714-01A	TCGA-B0-4714	17.1	81	male	white	dead	99	ccRCC	T3b	3	G3
TCGA-CJ-4918-01A	TCGA-CJ-4918	17.1	64	male	white	dead	93	ccRCC	T3a	3	G4
TCGA-AK-3461-01A	TCGA-AK-3461	17.1	72	male	white	alive	2217	ccRCC	T1a	1	G2
TCGA-B2-5635-01A	TCGA-B2-5635	17.1	74	male	white	alive	755	ccRCC	T1a	1	G2
TCGA-BP-5007-01A	TCGA-BP-5007	17.1	46	male	white	alive	1140	ccRCC	T2	2	G2
TCGA-BP-5001-01A	TCGA-BP-5001	17.1	43	female	white	alive	1177	ccRCC	T1b	1	G2
TCGA-B8-4153-01B	TCGA-B8-4153	17.1	74	male	white	alive	762	ccRCC	T3a	3	G3
TCGA-BP-4960-01A	TCGA-BP-4960	17.1	46	male	white	alive	2172	ccRCC	T2	2	G3
TCGA-BP-4769-01A	TCGA-BP-4769	17	63	male	white	alive	1876	ccRCC
TCGA-CJ-4891-01A	TCGA-CJ-4891	17	57	female	white	dead	819	ccRCC	T3c	3	G4
TCGA-CJ-5676-01A	TCGA-CJ-5676	17	47	male	white	alive	4067	ccRCC	T3b	3	G3
TCGA-BP-5185-01A	TCGA-BP-5185	17	56	male	white	alive	1132	ccRCC	T1a	1	G3
TCGA-BP-4760-01A	TCGA-BP-4760	17	69	male	black or african american	alive	2361	ccRCC
TCGA-CJ-4875-01A	TCGA-CJ-4875	17	67	male	white	dead	3554	ccRCC	T3a	3	G3
TCGA-AK-3460-01A	TCGA-AK-3460	17	58	male	white	alive	2508	ccRCC	T1a	1	G2
TCGA-AK-3453-01A	TCGA-AK-3453	17	58	female	white	alive	2531	ccRCC
TCGA-BP-4987-01A	TCGA-BP-4987	17	41	female	asian	alive	1124	ccRCC	T1b	1	G2
TCGA-CW-6093-01A	TCGA-CW-6093	16.9	73	male	white	alive	3146	ccRCC	T1a	1	G1
TCGA-BP-4765-01A	TCGA-BP-4765	16.9	43	male	white	alive	2184	ccRCC	T1a	1	G2
TCGA-CZ-5457-01A	TCGA-CZ-5457	16.9	62	male	white	alive	2754	ccRCC	T3a	3	G4
TCGA-CJ-5684-01A	TCGA-CJ-5684	16.9	61	male	white	alive	2231	ccRCC	T3a	3	G2
TCGA-B0-4823-01A	TCGA-B0-4823	16.9	88	male	white	dead	454	ccRCC	T1a	1	G2
TCGA-CZ-5466-01A	TCGA-CZ-5466	16.8	67	male		alive	685	ccRCC	T3a	3	G2
TCGA-B4-5377-01A	TCGA-B4-5377	16.8	68	female	white	alive	365	ccRCC	T3	3	G3
TCGA-BP-4971-01A	TCGA-BP-4971	16.8	40	male	white	alive	1487	ccRCC	T3a	3	G3
TCGA-CJ-4871-01A	TCGA-CJ-4871	16.8	63	male	white	alive	2423	ccRCC	T3a	3	G4
TCGA-B8-5550-01A	TCGA-B8-5550	16.8	71	male	white	alive	1476	ccRCC	T3a	3	G3
TCGA-B4-5834-01A	TCGA-B4-5834	16.8	59	male	white	alive	26	ccRCC
TCGA-B0-5709-01A	TCGA-B0-5709	16.7	62	female	white	alive	3974	ccRCC	T3a	3	G3
TCGA-AK-3434-01A	TCGA-AK-3434	16.7	72	male	white	alive	2087	ccRCC	T1b	1	G2
TCGA-B0-5698-01A	TCGA-B0-5698	16.7	77	male	black or african american	alive	3631	ccRCC	T1b	1	G3
TCGA-B0-4819-01A	TCGA-B0-4819	16.7	60	female	white	dead	183	ccRCC	T3b	3	G4
TCGA-B0-4703-01A	TCGA-B0-4703	16.6	51	male	white	dead	182	ccRCC	T3a	3	G4
TCGA-A3-3335-01A	TCGA-A3-3335	16.6	41	male	white	alive	1886	ccRCC
TCGA-CJ-6030-01A	TCGA-CJ-6030	16.6	66	male	white	dead	2299	ccRCC	T1a	1	G3
TCGA-CZ-4859-01A	TCGA-CZ-4859	16.6	59	female	white	alive	1787	ccRCC	T1	1	G2
TCGA-BP-4804-01A	TCGA-BP-4804	16.6	59	male	white	alive	1459	ccRCC	T1b	1	G2
TCGA-B0-5701-01A	TCGA-B0-5701	16.6	65	male	white	alive	2461	ccRCC	T3b	3	G4
TCGA-BP-4343-01A	TCGA-BP-4343	16.6	64	male	white	dead	1912	ccRCC	T3a	3	G3
TCGA-CZ-4861-01A	TCGA-CZ-4861	16.6	63	male	white	dead	446	ccRCC	T2	2	G2
TCGA-CJ-4904-01A	TCGA-CJ-4904	16.5	60	female	white	alive	3302	ccRCC	T3a	3	G3
TCGA-CZ-4853-01A	TCGA-CZ-4853	16.5	82	male	white	alive	774	ccRCC	T1a	1	G2
TCGA-BP-5181-01A	TCGA-BP-5181	16.5	58	female	white	alive	1495	ccRCC	T1b	1	G2
TCGA-CW-5585-01A	TCGA-CW-5585	16.5	51	male	white	alive	2609	ccRCC	T3b	3	G2
TCGA-BP-5194-01A	TCGA-BP-5194	16.4	39	male	white	alive	408	ccRCC	T1a	1	G2
TCGA-B0-4811-01A	TCGA-B0-4811	16.4	48	male	white	dead	1417	ccRCC	T3a	3	G3
TCGA-B0-5712-01A	TCGA-B0-5712	16.4	68	female	black or african american	alive	2722	ccRCC	T2	2	G3
TCGA-CW-5588-01A	TCGA-CW-5588	16.4	78	female	white	alive	2017	ccRCC	T1a	1	G2
TCGA-B0-5115-01A	TCGA-B0-5115	16.4	43	male	white	alive	1604	ccRCC	T2	2	G3
TCGA-T7-A92I-01A	TCGA-T7-A92I	16.4	47	female	black or african american	alive	356	ccRCC	T1a	1	G1
TCGA-DV-5573-01A	TCGA-DV-5573	16.3	41	male	white	alive	1130	ccRCC
TCGA-A3-3359-01A	TCGA-A3-3359	16.3	82	female	white	alive	2504	ccRCC	T1a	1	G2
TCGA-CJ-4638-01A	TCGA-CJ-4638	16.3	46	female	white	dead	431	ccRCC	T3a	3	G4
TCGA-CJ-4886-01A	TCGA-CJ-4886	16.2	43	female	white	alive	1952	ccRCC	T1a	1	G3
TCGA-B4-5835-01A	TCGA-B4-5835	16.2	64	female	white	alive	16	ccRCC
TCGA-BP-4999-01A	TCGA-BP-4999	16.2	56	male	white	alive	1266	ccRCC	T1a	1	G2
TCGA-CJ-4892-01A	TCGA-CJ-4892	16.2	65	female	white	alive	1521	ccRCC	T1b	1	G2
TCGA-CJ-4634-01A	TCGA-CJ-4634	16.2	60	female	white	alive	3498	ccRCC	T1b	1	G2
TCGA-CW-5589-01A	TCGA-CW-5589	16.2	52	male	white	alive	2378	ccRCC	T1a	1	G2
TCGA-BP-4998-01A	TCGA-BP-4998	16.1	49	male	asian	alive	932	ccRCC	T1a	1	G3
TCGA-BP-5178-01A	TCGA-BP-5178	16.1	71	male	white	dead	1912	ccRCC	T3a	3	G4
TCGA-BP-4160-01A	TCGA-BP-4160	16.1	67	male	white	alive	2881	ccRCC	T3a	3	G2
TCGA-B8-4148-01A	TCGA-B8-4148	16.1	63	female	white	alive	1520	ccRCC	T1a	1	G3
TCGA-BP-4985-01A	TCGA-BP-4985	16.1	72	male	white	dead	952	ccRCC	T3a	3	G4
TCGA-B0-4814-01A	TCGA-B0-4814	16.1	58	male	white	dead	168	ccRCC	T4	4	G3
TCGA-BP-4329-01A	TCGA-BP-4329	16.1	75	male	white	dead	845	ccRCC	T3a	3	G2
TCGA-BP-4766-01A	TCGA-BP-4766	16	43	female	white	alive	1462	ccRCC	T1a	1	G3
TCGA-A3-3308-01A	TCGA-A3-3308	16	77	female	white	alive	16	ccRCC	T3b	3	G2
TCGA-B0-5116-01A	TCGA-B0-5116	16	53	male	white	alive	1274	ccRCC	T3b	3	G3
TCGA-B0-4846-01A	TCGA-B0-4846	16	52	male	white	dead	1200	ccRCC	T3a	3	G2
TCGA-BP-4964-01A	TCGA-BP-4964	16	55	female	white	alive	1862	ccRCC	T1a	1	G2
TCGA-BP-4163-01A	TCGA-BP-4163	15.9	60	female	white	alive	2839	ccRCC	T3a	3	G3
TCGA-A3-3313-01A	TCGA-A3-3313	15.9	59	male	black or african american	dead	735	ccRCC
TCGA-CJ-5689-01A	TCGA-CJ-5689	15.9	90	male	white	dead	1620	ccRCC	T1b	1	G4
TCGA-AK-3429-01A	TCGA-AK-3429	15.9	54	female	white	alive	3328	ccRCC	T2	2	G2
TCGA-B4-5844-01A	TCGA-B4-5844	15.9	61	female	white	alive	7	ccRCC
TCGA-CW-5584-01A	TCGA-CW-5584	15.9	74	male	white	dead	164	ccRCC	T3b	3	G3
TCGA-CJ-4888-01A	TCGA-CJ-4888	15.9	59	male	white	dead	1567	ccRCC	T3a	3	G4
TCGA-BP-4782-01A	TCGA-BP-4782	15.9	55	female	white	alive	354	ccRCC	T1a	1	G2
TCGA-A3-3347-01A	TCGA-A3-3347	15.9	76	female	white	dead	1610	ccRCC	T1b	1	G2
TCGA-BP-4325-01A	TCGA-BP-4325	15.9	64	female	white	alive	2964	ccRCC	T1b	1	G2
TCGA-B0-5108-01A	TCGA-B0-5108	15.9	54	male	white	alive	1782	ccRCC	T3a	3	G2
TCGA-A3-3311-01A	TCGA-A3-3311	15.9	58	male		dead	1191	ccRCC	T1	1	G2
TCGA-BP-4346-01A	TCGA-BP-4346	15.9	57	male	white	dead	1493	ccRCC	T3b	3	G3
TCGA-CW-5583-01A	TCGA-CW-5583	15.9	51	female	white	alive	2489	ccRCC	T1a	1	G2
TCGA-B0-5706-01A	TCGA-B0-5706	15.8	45	male	white	alive	3205	ccRCC	T2	2	G2
TCGA-A3-3362-01A	TCGA-A3-3362	15.8	60	female	white	alive	1559	ccRCC	T1a	1	G2
TCGA-CW-5591-01A	TCGA-CW-5591	15.8	56	male	white	alive	2271	ccRCC	T3a	3	G2
TCGA-CJ-4907-01A	TCGA-CJ-4907	15.8	58	male	white	alive	1499	ccRCC	T3b	3	G3
TCGA-BP-4338-01A	TCGA-BP-4338	15.8	43	male	white	alive	2859	ccRCC	T1b	1	G3
TCGA-B0-5106-01A	TCGA-B0-5106	15.8	64	male	white	dead	1598	ccRCC	T1a	1	G2
TCGA-B0-4834-01A	TCGA-B0-4834	15.8	49	male	white	dead	2090	ccRCC
TCGA-CJ-4637-01A	TCGA-CJ-4637	15.8	52	female	white	dead	2227	ccRCC	T2b	2	G4
TCGA-B2-A4SR-01A	TCGA-B2-A4SR	15.8	62	male	black or african american	alive	507	ccRCC	T2a	2	[Not Available]
TCGA-B0-5710-01A	TCGA-B0-5710	15.8	57	male	white	alive	2430	ccRCC	T1b	1	G2
TCGA-CZ-4864-01A	TCGA-CZ-4864	15.7	86	male	white	dead	2830	ccRCC	T2	2	G3
TCGA-BP-4963-01A	TCGA-BP-4963	15.7	64	male	white	alive	1834	ccRCC	T1b	1	G3
TCGA-CZ-5982-01A	TCGA-CZ-5982	15.7	59	female	white	alive	2439	ccRCC	T1a	1	G2
TCGA-BP-5186-01A	TCGA-BP-5186	15.7	50	female	white	alive	693	ccRCC	T1a	1	G2
TCGA-B2-5639-01A	TCGA-B2-5639	15.6	46	male	white	dead	1003	ccRCC
TCGA-DV-A4VX-01A	TCGA-DV-A4VX	15.6	59	male	black or african american	dead	1626	ccRCC	T3b	3	G4
TCGA-B0-4824-01A	TCGA-B0-4824	15.6	49	female	white	dead	1657	ccRCC	T1a	1	G3
TCGA-A3-3352-01A	TCGA-A3-3352	15.6		male	white	dead	561	ccRCC	T3a	3	G3
TCGA-CZ-4854-01A	TCGA-CZ-4854	15.5	68	male	white	dead	1404	ccRCC	T1b	1	G2
TCGA-CJ-5679-01A	TCGA-CJ-5679	15.5	73	male	white	dead	679	ccRCC	T3b	3	G4
TCGA-CZ-5984-01A	TCGA-CZ-5984	15.5	51	male	white	alive	2067	ccRCC	T1b	1	G3
TCGA-BP-4347-01A	TCGA-BP-4347	15.5	74	male	white	alive	1367	ccRCC	T3b	3	G2
TCGA-B0-5120-01A	TCGA-B0-5120	15.5	72	female	white	alive	1169	ccRCC	T1a	1	G2
TCGA-A3-3320-01A	TCGA-A3-3320	15.5	52	female	white	alive	1508	ccRCC	T1b	1	G1
TCGA-EU-5907-01A	TCGA-EU-5907	15.5	81	male	white	alive	127	ccRCC	T3a	3	G3
TCGA-CZ-4863-01A	TCGA-CZ-4863	15.5	51	female	white	alive	1928	ccRCC	T3b	3	G3
TCGA-BP-4781-01A	TCGA-BP-4781	15.5	78	male	white	alive	2080	ccRCC	T1a	1	G3
TCGA-B0-5097-01A	TCGA-B0-5097	15.5	59	female	white	alive	665	ccRCC	T3b	3	G2
TCGA-B0-5085-01A	TCGA-B0-5085	15.5	76	female	white	dead	770	ccRCC	T3a	3	G3
TCGA-CZ-5465-01A	TCGA-CZ-5465	15.4	76	female		dead	2564	ccRCC	T3b	3	G2
TCGA-BP-4801-01A	TCGA-BP-4801	15.4	57	male	white	alive	1124	ccRCC	T1a	1	G2
TCGA-A3-3367-01A	TCGA-A3-3367	15.4	72	male	white	alive	2270	ccRCC	T1b	1	G3
TCGA-CZ-5451-01A	TCGA-CZ-5451	15.4	74	male	white	alive	1929	ccRCC	T2	2	G3
TCGA-BP-4170-01A	TCGA-BP-4170	15.4	72	female	white	dead	2343	ccRCC	T1b	1	G2
TCGA-CJ-4889-01A	TCGA-CJ-4889	15.4	63	female	white	alive	1946	ccRCC	T1a	1	G4
TCGA-BP-5195-01A	TCGA-BP-5195	15.3	75	male	white	alive	749	ccRCC	T1a	1	G2
TCGA-CJ-6027-01A	TCGA-CJ-6027	15.3	77	male	white	dead	3615	ccRCC	T1a	1	G4
TCGA-DV-5575-01A	TCGA-DV-5575	15.3	52	female	white	alive	1729	ccRCC	T1a	1	G2
TCGA-AK-3445-01A	TCGA-AK-3445	15.3	69	male	white	alive	2392	ccRCC	T3a	3	G3
TCGA-B8-5545-01A	TCGA-B8-5545	15.3	42	male	black or african american	alive	1525	ccRCC	T1a	1	G2
TCGA-CJ-4641-01A	TCGA-CJ-4641	15.3	55	female	white	dead	1661	ccRCC	T3a	3	G4
TCGA-A3-3376-01A	TCGA-A3-3376	15.3	51	male	black or african american	dead	1696	ccRCC	T1a	1	G2
TCGA-CZ-4865-01A	TCGA-CZ-4865	15.2	70	female	white	dead	166	ccRCC	T1a	1	G2
TCGA-CW-6090-01A	TCGA-CW-6090	15.2	68	male	white	alive	2552	ccRCC	T1b	1	G3
TCGA-B0-5119-01A	TCGA-B0-5119	15.2	61	female	white	alive	1552	ccRCC	T1b	1	G2
TCGA-CJ-5672-01A	TCGA-CJ-5672	15.1	84	male	white	dead	2190	ccRCC	T1a	1	G3
TCGA-CJ-4635-01A	TCGA-CJ-4635	15.1	48	male	white	alive	1416	ccRCC	T1b	1	G3
TCGA-B0-5121-01A	TCGA-B0-5121	15.1	56	male	white	alive	1485	ccRCC	T1b	1	G2
TCGA-B0-4813-01A	TCGA-B0-4813	15.1	68	male	white	dead	18	ccRCC	T3b	3	G3
TCGA-B0-4827-01A	TCGA-B0-4827	15	77	female	white	dead	885	ccRCC	T3b	3	G4
TCGA-CJ-4874-01A	TCGA-CJ-4874	15	73	female	white	alive	2283	ccRCC	T1b	1	G3
TCGA-B0-5402-01A	TCGA-B0-5402	15	64	male	white	alive	1290	ccRCC	T4	4	G4
TCGA-B0-5705-01A	TCGA-B0-5705	15	65	female	white	alive	4537	ccRCC	T1	1	G2
TCGA-BP-4991-01A	TCGA-BP-4991	15	54	male	white	alive	1413	ccRCC	T1a	1	G2
TCGA-EU-5906-01A	TCGA-EU-5906	15	55	male	white	alive	206	ccRCC	T1b	1	G2
TCGA-CJ-4916-01A	TCGA-CJ-4916	15	69	female	white	alive	1373	ccRCC	T3a	3	G3
TCGA-BP-5000-01A	TCGA-BP-5000	15	40	male	white	alive	563	ccRCC	T1b	1	G3
TCGA-B0-5691-01A	TCGA-B0-5691	15	66	female	white	alive	3431	ccRCC	T1a	1	G3
TCGA-CZ-5463-01A	TCGA-CZ-5463	15	76	male	white	alive	662	ccRCC	T2	2	G2
TCGA-A3-3343-01A	TCGA-A3-3343	14.9	79	male	white	alive	945	ccRCC	T2	2	G3
TCGA-B0-5110-01A	TCGA-B0-5110	14.9	71	female	white	alive	2009	ccRCC	T1a	1	G2
TCGA-B4-5836-01A	TCGA-B4-5836	14.9	61	female	white	alive	141	ccRCC
TCGA-B0-4838-01A	TCGA-B0-4838	14.9	69	female	white	dead	834	ccRCC	T1b	1	G3
TCGA-A3-3317-01A	TCGA-A3-3317	14.9	67	male		alive	1491	ccRCC	T2	2	G2
TCGA-B8-5552-01B	TCGA-B8-5552	14.9	41	female	white	alive	1046	ccRCC	T1b	1	G2
TCGA-CJ-6031-01A	TCGA-CJ-6031	14.9	54	male	white	alive	1906	ccRCC	T1b	1	G3
TCGA-BP-4965-01A	TCGA-BP-4965	14.8	46	male	white	alive	1871	ccRCC
TCGA-B8-5553-01A	TCGA-B8-5553	14.8	67	female	white	alive	435	ccRCC	T1b	1	G2
TCGA-BP-5189-01A	TCGA-BP-5189	14.8	60	male	white	dead	822	ccRCC	T1b	1	G4
TCGA-CJ-5675-01A	TCGA-CJ-5675	14.8	70	male	white	alive	3936	ccRCC	T2a	2	G3
TCGA-CJ-4885-01A	TCGA-CJ-4885	14.8	64	male	white	alive	3451	ccRCC	T3a	3	G3
TCGA-BP-4335-01A	TCGA-BP-4335	14.8	65	female	white	dead	475	ccRCC	T3a	3	G3
TCGA-BP-5175-01A	TCGA-BP-5175	14.7	60	male	white	alive	932	ccRCC	T1a	1	G3
TCGA-DV-5574-01A	TCGA-DV-5574	14.7	37	male	white	alive	2016	ccRCC	T1a	1	G2
TCGA-BP-4973-01A	TCGA-BP-4973	14.7	47	male	white	alive	1384	ccRCC	T3a	3	G3
TCGA-BP-5182-01A	TCGA-BP-5182	14.6	56	male	white	alive	1165	ccRCC	T1a	1	G3
TCGA-BP-4158-01A	TCGA-BP-4158	14.6	69	male	white	alive	3377	ccRCC	T1b	1	G2
TCGA-BP-4798-01A	TCGA-BP-4798	14.6	74	male	white	dead	334	ccRCC	T3b	3	G4
TCGA-CJ-5681-01A	TCGA-CJ-5681	14.5	44	female	white	dead	552	ccRCC	T3a	3	G3
TCGA-BP-4777-01A	TCGA-BP-4777	14.5	46	male	white	alive	1731	ccRCC	T1a	1	G3
TCGA-B0-4848-01A	TCGA-B0-4848	14.5	54	male	white	dead	883	ccRCC	T3b	3	G3
TCGA-BP-4962-01A	TCGA-BP-4962	14.5	58	male	white	alive	1785	ccRCC	T2	2	G2
TCGA-EU-5904-01A	TCGA-EU-5904	14.5	47	female	white	alive	551	ccRCC	T1	1	G1
TCGA-B0-5099-01A	TCGA-B0-5099	14.5	88	female	white	dead	485	ccRCC	T3b	3	G3
TCGA-CJ-4890-01A	TCGA-CJ-4890	14.5	72	male	white	alive	3519	ccRCC	T3a	3	G4
TCGA-CJ-4636-01A	TCGA-CJ-4636	14.5	51	male	white	alive	1924	ccRCC	T3a	3	G3
TCGA-AK-3450-01A	TCGA-AK-3450	14.4	85	female	white	alive	1779	ccRCC	T1a	1	G2
TCGA-CJ-4893-01A	TCGA-CJ-4893	14.4	76	female	white	alive	750	ccRCC	T1b	1	G3
TCGA-CJ-4897-01A	TCGA-CJ-4897	14.4	79	female	white	alive	3341	ccRCC	T3a	3	G3
TCGA-B2-4101-01A	TCGA-B2-4101	14.4	52	male	white	alive	648	ccRCC	T2a	2	G3
TCGA-CW-6088-01A	TCGA-CW-6088	14.3	60	male	white	alive	3222	ccRCC	T1b	1	G2
TCGA-CJ-4644-01A	TCGA-CJ-4644	14.3	48	female	white	dead	336	ccRCC	T3a	3	G3
TCGA-CJ-4881-01A	TCGA-CJ-4881	14.3	41	male	white	alive	2014	ccRCC	T3a	3	G3
TCGA-BP-4161-01A	TCGA-BP-4161	14.3	74	male	white	alive	2746	ccRCC	T1b	1	G3
TCGA-B0-5711-01A	TCGA-B0-5711	14.3	50	male	white	alive	3989	ccRCC	T3b	3	G3
TCGA-CW-5580-01A	TCGA-CW-5580	14.2	73	female	white	dead	1964	ccRCC	T3a	3	G3
TCGA-A3-3324-01A	TCGA-A3-3324	14.2	51	male	white	alive	1186	ccRCC	T1b	1	G3
TCGA-BP-4167-01A	TCGA-BP-4167	14.2	60	male	white	alive	2718	ccRCC	T3a	3	G2
TCGA-BP-4982-01A	TCGA-BP-4982	14.2	42	male	white	alive	1014	ccRCC	T1b	1	G3
TCGA-B0-5812-01A	TCGA-B0-5812	14.2	53	male	white	alive	3834	ccRCC	T1b	1	G3
TCGA-BP-4173-01A	TCGA-BP-4173	14.2	47	male	white	alive	1893	ccRCC	T2	2	G3
TCGA-BP-4763-01A	TCGA-BP-4763	14.2	79	female	white	dead	1270	ccRCC	T1a	1	G2
TCGA-BP-4330-01A	TCGA-BP-4330	14.2	60	female	black or african american	alive	1888	ccRCC	T3a	3	G2
TCGA-BP-4970-01A	TCGA-BP-4970	14.1	44	male	asian	alive	433	ccRCC	T1a	1	G3
TCGA-CJ-4643-01A	TCGA-CJ-4643	14.1	67	female	white	alive	1793	ccRCC	T2b	2	G3
TCGA-B8-4622-01A	TCGA-B8-4622	14	57	male	white	alive	1525	ccRCC	T3a	3	G3
TCGA-B8-5162-01A	TCGA-B8-5162	14	63	male	white	alive	36	ccRCC
TCGA-CZ-5455-01A	TCGA-CZ-5455	14	63	male	white	dead	561	ccRCC	T3b	3	G4
TCGA-A3-3322-01A	TCGA-A3-3322	14	51	male	white	alive	1478	ccRCC	T1a	1	G2
TCGA-B0-4841-01A	TCGA-B0-4841	13.9	63	male	white	dead	204	ccRCC	T2	2	G3
TCGA-B0-4852-01A	TCGA-B0-4852	13.9	78	female	white	dead	1121	ccRCC	T2	2	G2
TCGA-B8-4619-01A	TCGA-B8-4619	13.9	58	male	white	alive	523	ccRCC
TCGA-BP-4807-01A	TCGA-BP-4807	13.8	42	male	white	alive	211	ccRCC	T1a	1	G3
TCGA-BP-4992-01A	TCGA-BP-4992	13.7	66	male	white	alive	501	ccRCC	T1b	1	G4
TCGA-BP-4353-01A	TCGA-BP-4353	13.7	61	male	white	dead	375	ccRCC	T1	1	G2
TCGA-BP-4959-01A	TCGA-BP-4959	13.7	49	male	white	alive	2660	ccRCC	T1b	1	G3
TCGA-BP-4775-01A	TCGA-BP-4775	13.7	55	female	white	alive	1843	ccRCC	T1a	1	G2
TCGA-A3-3316-01A	TCGA-A3-3316	13.6	57	male	white	alive	1493	ccRCC	T2	2	G3
TCGA-B0-4836-01A	TCGA-B0-4836	13.6	61	male	white	dead	1238	ccRCC	T3b	3	G3
TCGA-A3-3351-01A	TCGA-A3-3351	13.6	42	male	white	alive	910	ccRCC	T2a	2	G2
TCGA-BP-5190-01A	TCGA-BP-5190	13.5	61	male	white	alive	1011	ccRCC	T1a	1	G3
TCGA-B8-5546-01A	TCGA-B8-5546	13.5	38	female	black or african american	alive	505	ccRCC	T1b	1	G2
TCGA-B0-4693-01A	TCGA-B0-4693	13.5	73	female	white	dead	77	ccRCC	T3a	3	G4
TCGA-CJ-4640-01A	TCGA-CJ-4640	13.5	49	male	white	alive	3480	ccRCC	T3a	3	G4
TCGA-CZ-5987-01A	TCGA-CZ-5987	13.5	60	male	white	dead	445	ccRCC	T3b	3	G2
TCGA-B0-5075-01A	TCGA-B0-5075	13.5	77	female	white	dead	637	ccRCC	T3a	3	G2
TCGA-B8-A54I-01A	TCGA-B8-A54I	13.4	48	male	black or african american	alive	150	ccRCC	T1b	1	G3
TCGA-B8-5165-01A	TCGA-B8-5165	13.4	43	male	white	alive	737	ccRCC	T1a	1	G2
TCGA-B0-5400-01A	TCGA-B0-5400	13.4	59	female	white	alive	1733	ccRCC	T3b	3	G4
TCGA-A3-3323-01A	TCGA-A3-3323	13.4	53	male	white	alive	1106	ccRCC	T1b	1	G1
TCGA-B0-5713-01A	TCGA-B0-5713	13.4	75	female	white	alive	2782	ccRCC	T3b	3	G3
TCGA-AK-3443-01A	TCGA-AK-3443	13.3	45	male	white	alive	1423	ccRCC
TCGA-BP-5187-01A	TCGA-BP-5187	13.3	54	male	white	alive	406	ccRCC	T1a	1	G2
TCGA-BP-4340-01A	TCGA-BP-4340	13.2	70	female	white	dead	562	ccRCC	T1b	1	G2
TCGA-CJ-4639-01A	TCGA-CJ-4639	13.2	49	female	white	alive	3229	ccRCC	T2	2	G2
TCGA-CJ-4887-01A	TCGA-CJ-4887	13.2	48	male	white	dead	932	ccRCC	T3a	3	G3
TCGA-B2-5641-01A	TCGA-B2-5641	13.2	79	male	white	alive	656	ccRCC	T1a	1	G3
TCGA-A3-3382-01A	TCGA-A3-3382	13.1	69	male	white	alive	574	ccRCC	T1b	1	G3
TCGA-B4-5838-01A	TCGA-B4-5838	13.1	52	male	white	alive	166	ccRCC
TCGA-B0-4945-01A	TCGA-B0-4945	13	75	female	white	dead	2145	ccRCC	T1a	1	G2
TCGA-CW-5581-01A	TCGA-CW-5581	13	44	male	white	alive	2799	ccRCC	T1b	1	G3
TCGA-CJ-4884-01A	TCGA-CJ-4884	13	72	female	white	alive	1759	ccRCC	T3a	3	G3
TCGA-BP-4787-01A	TCGA-BP-4787	12.9	59	female	white	dead	480	ccRCC	T3a	3	G4
TCGA-BP-4803-01A	TCGA-BP-4803	12.9	79	male	white	alive	204	ccRCC	T3a	3	G3
TCGA-BP-4972-01A	TCGA-BP-4972	12.9	43	female	white	alive	1502	ccRCC	T3a	3	G3
TCGA-BP-4176-01A	TCGA-BP-4176	12.8	64	male	white	alive	1955	ccRCC	T1b	1	G2
TCGA-A3-3372-01A	TCGA-A3-3372	12.8	64	male	white	alive	735	ccRCC	T3	3	G2
TCGA-A3-3370-01A	TCGA-A3-3370	12.8	48	female	white	alive	2274	ccRCC	T1b	1	G2
TCGA-BP-5191-01A	TCGA-BP-5191	12.6	80	male	white	alive	967	ccRCC	T3a	3	G2
TCGA-CZ-5988-01A	TCGA-CZ-5988	12.6	38	male	white	alive	693	ccRCC	T1b	1	G2
TCGA-CZ-5986-01A	TCGA-CZ-5986	12.5	61	male	white	alive	373	ccRCC	T1	1	G3
TCGA-AK-3456-01A	TCGA-AK-3456	12.5	48	male	black or african american	alive	1143	ccRCC	T2	2	G3
TCGA-CW-5587-01A	TCGA-CW-5587	12.5	62	female	white	alive	2226	ccRCC	T3b	3	G2
TCGA-CJ-6032-01A	TCGA-CJ-6032	12.3	63	female	white	alive	3639	ccRCC	T2	2	G3
TCGA-CJ-4903-01A	TCGA-CJ-4903	12.2	50	male	white	alive	1559	ccRCC	T1b	1	G3
TCGA-B4-5843-01A	TCGA-B4-5843	12.2	45	male	white	alive	11	ccRCC
TCGA-BP-4162-01A	TCGA-BP-4162	12.2	65	female	white	alive	3074	ccRCC	T1b	1	G2
TCGA-CZ-4862-01A	TCGA-CZ-4862	12.1	46	male	white	alive	3271	ccRCC	T1b	1	G2
TCGA-CJ-5686-01A	TCGA-CJ-5686	12	59	female	white	alive	2038	ccRCC	T1b	1	G3
TCGA-A3-3385-01A	TCGA-A3-3385	12	46	female	white	alive	1993	ccRCC	T1a	1	G2
TCGA-B8-5549-01A	TCGA-B8-5549	12	53	male	white	alive	194	ccRCC	T1b	1	G3
TCGA-BP-4164-01A	TCGA-BP-4164	12	51	female	white	dead	992	ccRCC	T3a	3	G2
TCGA-B8-5163-01A	TCGA-B8-5163	11.9	63	female	white	alive	822	ccRCC	T3a	3	G3
TCGA-B8-4621-01A	TCGA-B8-4621	11.9	63	male	black or african american	alive	788	ccRCC	T1b	1	G3
TCGA-AS-3777-01A	TCGA-AS-3777	11.9	63	male	white	alive	1238	ccRCC	T1a	1	[Not Available]
TCGA-A3-3331-01A	TCGA-A3-3331	11.9	86	female	white	alive	1485	ccRCC	T1	1	G2
TCGA-B8-5158-01A	TCGA-B8-5158	11.9	56	male	white	alive	1218	ccRCC	T3a	3	G4
TCGA-BP-4797-01A	TCGA-BP-4797	11.9	34	male	white	alive	1107	ccRCC	T3b	3	G3
TCGA-B8-5159-01A	TCGA-B8-5159	11.8	61	female	white	alive	722	ccRCC	T1a	1	G3
TCGA-A3-3373-01A	TCGA-A3-3373	11.6	54	female	white	alive	1621	ccRCC	T1b	1	G3
TCGA-BP-4756-01A	TCGA-BP-4756	11.6	63	female	asian	alive	374	ccRCC	T1b	1	G2
TCGA-B2-4098-01A	TCGA-B2-4098	11.6	72	female	black or african american	dead	51	ccRCC	T1b	1	G2
TCGA-B0-5113-01A	TCGA-B0-5113	11.6	69	female	white	alive	1175	ccRCC	T3a	3	G2
TCGA-B8-A54D-01A	TCGA-B8-A54D	11.5	69	male	black or african american	alive	830	ccRCC	T3a	3	G2
TCGA-B2-4102-01A	TCGA-B2-4102	11.2	61	male	white	alive	952	ccRCC	T1b	1	G2
TCGA-B0-4713-01A	TCGA-B0-4713	11.2	76	female	white	dead	202	ccRCC	T3b	3	G2
TCGA-CJ-4642-01B	TCGA-CJ-4642	11	47	male	white	alive	3205	ccRCC	T2	2	G2
TCGA-B8-A54E-01A	TCGA-B8-A54E	10.9	62	female	black or african american	alive	909	ccRCC	T1b	1	G3
TCGA-A3-3357-01A	TCGA-A3-3357	10.8	62	male	white	alive	2688	ccRCC	T2	2	G3
TCGA-CZ-5462-01A	TCGA-CZ-5462	10.7	83	male	white	dead	311	ccRCC	T1b	1	G3
TCGA-BP-4790-01A	TCGA-BP-4790	10.5	76	male	white	dead	1111	ccRCC	T1a	1	G2
TCGA-B8-5164-01A	TCGA-B8-5164	10.4	65	male	white	alive	26	ccRCC	T3a	3	G3
TCGA-B0-4817-01A	TCGA-B0-4817	10.4	81	male	white	dead	1019	ccRCC	T3c	3	G3
TCGA-CZ-5985-01A	TCGA-CZ-5985	10.4	58	male	white	alive	1997	ccRCC	T2	2	G2
TCGA-BP-4174-01A	TCGA-BP-4174	10.4	49	male	white	alive	1879	ccRCC	T2	2	G3
TCGA-CJ-6028-01A	TCGA-CJ-6028	10.2	58	male	white	dead	1625	ccRCC	T3a	3	G4
TCGA-A3-3378-01A	TCGA-A3-3378	10.1	60	male	white	alive	630	ccRCC	T1	1	G3
TCGA-A3-3319-01A	TCGA-A3-3319	9.6	70	male	white	alive	1130	ccRCC	T1b	1	G2
TCGA-BP-4799-01A	TCGA-BP-4799	7.8	70	male	white	dead	1133	ccRCC	T3b	3	G3
TCGA-B2-5633-01B	TCGA-B2-5633	6.4	56	male	white	alive	963	ccRCC	T1b	1	G2
TCGA-B8-4146-01B	TCGA-B8-4146	2.4	41	female	white	alive	511	ccRCC	T1b	1	G2
TCGA-B4-5832-01A	TCGA-B4-5832	1.4	65	male	white	alive	155	ccRCC
TCGA-CZ-5989-01A	TCGA-CZ-5989	1.2	60	male	white	alive	1905	ccRCC	T2	2	G2
TCGA-AL-A5DJ-01A	TCGA-AL-A5DJ	52.9	55	female	white	dead	1498	pRCC
TCGA-B3-4104-01A	TCGA-B3-4104	43	75	male	white	alive	1049	pRCC
TCGA-A4-7287-01A	TCGA-A4-7287	41.9	75	female	white	dead	597	pRCC
TCGA-BQ-5894-01A	TCGA-BQ-5894	40.6	42	male		alive	84	pRCC	T3b	3
TCGA-SX-A7SL-01A	TCGA-SX-A7SL	39.4	74	male		alive	823	pRCC	T1a	1
TCGA-B1-A654-01A	TCGA-B1-A654	39.1	43	female	black or african american	alive	616	pRCC	T1a	1
TCGA-J7-A8I2-01A	TCGA-J7-A8I2	38.8	75	male	asian	alive	307	pRCC
TCGA-F9-A7VF-01A	TCGA-F9-A7VF	38.2	75	female	white	alive	73	pRCC	T1a	1
TCGA-2Z-A9J7-01A	TCGA-2Z-A9J7	34.3	63	male	white	dead	139	pRCC	T2	2
TCGA-P4-A5EA-01A	TCGA-P4-A5EA	34.3	54	female	white	dead	201	pRCC	T3a	3
TCGA-4A-A93X-01A	TCGA-4A-A93X	33.2	58	male	white	alive	390	pRCC	T3a	3
TCGA-2Z-A9JE-01A	TCGA-2Z-A9JE	33	59	male	white	alive	1728	pRCC	T1a	1
TCGA-BQ-5879-01A	TCGA-BQ-5879	31.8	32	female	white	dead	697	pRCC	T3b	3
TCGA-B9-4116-01A	TCGA-B9-4116	30.9	75	female	black or african american	alive	627	pRCC	T2a	2
TCGA-MH-A562-01A	TCGA-MH-A562	29.7	57	male	black or african american	alive	616	pRCC	T1a	1
TCGA-B1-A47M-01A	TCGA-B1-A47M	29.7	79	male	black or african american	alive	659	pRCC	T3a	3
TCGA-DW-7839-01A	TCGA-DW-7839	29.6	58	female	white	alive	419	pRCC	T1b	1
TCGA-P4-AAVL-01A	TCGA-P4-AAVL	29.4	85	male	white	dead	487	pRCC	T3b	3
TCGA-5P-A9JY-01A	TCGA-5P-A9JY	29	79	male	white	dead	1508	pRCC	T2	2
TCGA-G7-A8LC-01A	TCGA-G7-A8LC	28.5	61	male	white	alive	702	pRCC	T1a	1
TCGA-A4-7583-01A	TCGA-A4-7583	28.5	60	male	black or african american	alive	3	pRCC	T1	1
TCGA-BQ-5890-01A	TCGA-BQ-5890	28.3	69	male	white	alive	233	pRCC	T3a	3
TCGA-MH-A561-01A	TCGA-MH-A561	28.1	66	male	white	alive	841	pRCC	T1a	1
TCGA-F9-A7Q0-01A	TCGA-F9-A7Q0	28	37	female	asian	alive	398	pRCC	T1b	1
TCGA-4A-A93W-01A	TCGA-4A-A93W	28	66	female	white	alive	4	pRCC	T1a	1
TCGA-G7-6796-01A	TCGA-G7-6796	27.7	58	male	white	alive	2173	pRCC	T1a	1
TCGA-BQ-7044-01A	TCGA-BQ-7044	27.7	73	male	white	alive	3760	pRCC	T3a	3
TCGA-G7-A4TM-01A	TCGA-G7-A4TM	27.5	41	male	black or african american	alive	768	pRCC	T1a	1
TCGA-GL-7773-01A	TCGA-GL-7773	27.4	63	male	white	alive	393	pRCC	T1a	1
TCGA-AL-7173-01A	TCGA-AL-7173	27.4	72	female	white	alive	2060	pRCC	T3	3
TCGA-DW-7836-01A	TCGA-DW-7836	27.1	55	male	white	alive	1093	pRCC	T1a	1
TCGA-BQ-5893-01A	TCGA-BQ-5893	27	61	male	white	dead	241	pRCC	T3a	3
TCGA-IA-A40Y-01A	TCGA-IA-A40Y	26.9	60	female	white	alive	62	pRCC	T3a	3
TCGA-2Z-A9JM-01A	TCGA-2Z-A9JM	26.8	28	male	white	alive	934	pRCC	T1a	1
TCGA-HE-7130-01A	TCGA-HE-7130	26.7		female		alive	1770	pRCC
TCGA-B1-A47O-01A	TCGA-B1-A47O	26.7	54	female	white	alive	842	pRCC
TCGA-DW-7834-01A	TCGA-DW-7834	26.7	53	male	white	alive	3950	pRCC	T1	1
TCGA-SX-A7SN-01A	TCGA-SX-A7SN	26.7	52	male	white	alive	578	pRCC	T1b	1
TCGA-SX-A7SM-01A	TCGA-SX-A7SM	26.6	60	male	black or african american	dead	363	pRCC	T3a	3
TCGA-GL-7966-01A	TCGA-GL-7966	26.5	28	female	white	alive	112	pRCC	T3	3
TCGA-UZ-A9PL-01A	TCGA-UZ-A9PL	26.4	59	male	white	alive	3152	pRCC	T2	2
TCGA-SX-A7SU-01A	TCGA-SX-A7SU	26.4	47	male		alive	1331	pRCC	T1	1
TCGA-G7-6797-01A	TCGA-G7-6797	26.4	46	male	white	alive	765	pRCC	T1a	1
TCGA-BQ-5889-01A	TCGA-BQ-5889	26.4	63	male	white	dead	329	pRCC	T3b	3
TCGA-MH-A854-01A	TCGA-MH-A854	26.3	62	female	black or african american	alive	536	pRCC	T1b	1
TCGA-Y8-A894-01A	TCGA-Y8-A894	26.1	57	female	white	alive	567	pRCC	T1a	1
TCGA-G7-7501-01A	TCGA-G7-7501	26	55	female	black or african american	dead	624	pRCC	T3a	3
TCGA-MH-A856-01A	TCGA-MH-A856	25.8	54	male	white	alive	947	pRCC	T1a	1
TCGA-DW-7841-01A	TCGA-DW-7841	25.7	61	male	black or african american	alive	445	pRCC	T1b	1
TCGA-EV-5902-01A	TCGA-EV-5902	25.7	58	male	white	alive	578	pRCC	T1	1
TCGA-A4-8098-01A	TCGA-A4-8098	25.7	73	male	black or african american	alive	896	pRCC	T1a	1
TCGA-P4-AAVO-01A	TCGA-P4-AAVO	25.6	69	male	white	alive	2400	pRCC
TCGA-KV-A74V-01A	TCGA-KV-A74V	25.5	40	male	white	alive	347	pRCC	T1a	1
TCGA-B9-A5W9-01A	TCGA-B9-A5W9	25.5	40	male	white	alive	5	pRCC	T1b	1
TCGA-B9-4115-01A	TCGA-B9-4115	25.5	53	male	black or african american	alive	803	pRCC	T1a	1
TCGA-2Z-A9J2-01A	TCGA-2Z-A9J2	25.5	71	female	white	alive	1795	pRCC	T1a	1
TCGA-G7-A8LB-01A	TCGA-G7-A8LB	25.4	70	male	white	alive	547	pRCC	T2a	2
TCGA-B9-A5W7-01A	TCGA-B9-A5W7	25.4	47	male	black or african american	alive	585	pRCC	T1a	1
TCGA-2Z-A9J8-01A	TCGA-2Z-A9J8	25.4	50	male	white	alive	2790	pRCC	T1b	1
TCGA-2Z-A9J3-01A	TCGA-2Z-A9J3	25.3	67	male	white	dead	1771	pRCC	T2	2
TCGA-IA-A83T-01A	TCGA-IA-A83T	25.3	80	male	white	dead	2684	pRCC	TX	X
TCGA-A4-A6HP-01A	TCGA-A4-A6HP	25.2	66	male	white	alive	379	pRCC	T1a	1
TCGA-2Z-A9JT-01A	TCGA-2Z-A9JT	25	71	male	white	alive	684	pRCC	T1a	1
TCGA-A4-8310-01A	TCGA-A4-8310	24.9	58	male	white	alive	780	pRCC	T3a	3
TCGA-IZ-A6M8-01A	TCGA-IZ-A6M8	24.8	69	male	black or african american	alive	497	pRCC	T1a	1
TCGA-5P-A9K3-01A	TCGA-5P-A9K3	24.8	59	male	white	dead	471	pRCC	T2	2
TCGA-AL-3467-01A	TCGA-AL-3467	24.8	54	female	white	alive	2135	pRCC
TCGA-G7-A8LD-01A	TCGA-G7-A8LD	24.6	71	male	white	dead	514	pRCC	T3a	3
TCGA-5P-A9K4-01A	TCGA-5P-A9K4	24.6	54	male	white	alive	2184	pRCC	T1b	1
TCGA-5P-A9JZ-01A	TCGA-5P-A9JZ	24.5	51	female	white	alive	2744	pRCC	T1b	1
TCGA-PJ-A5Z9-01A	TCGA-PJ-A5Z9	24.5	80	female	white	alive	540	pRCC	T1b	1
TCGA-Y8-A898-01A	TCGA-Y8-A898	24.5	69	male	white	alive	475	pRCC	T1a	1
TCGA-KV-A6GE-01A	TCGA-KV-A6GE	24.4	65	male	white	alive	885	pRCC	T1a	1
TCGA-UN-AAZ9-01A	TCGA-UN-AAZ9	24.3	76	female	black or african american	alive	548	pRCC	T1b	1
TCGA-Y8-A8RZ-01A	TCGA-Y8-A8RZ	24.3	55	male	white	alive	112	pRCC	T1	1
TCGA-IZ-A6M9-01A	TCGA-IZ-A6M9	24.3	63	male	white	alive	376	pRCC	T1a	1
TCGA-2Z-A9J5-01A	TCGA-2Z-A9J5	24.3	80	male	white	alive	3050	pRCC	T2	2
TCGA-G7-6793-01A	TCGA-G7-6793	24.2	60	female	white	dead	336	pRCC	T3a	3
TCGA-UZ-A9PZ-01A	TCGA-UZ-A9PZ	24.1	65	male	white	alive	657	pRCC	T3a	3
TCGA-UZ-A9PV-01A	TCGA-UZ-A9PV	24.1	65	male	white	alive	1444	pRCC	T1	1
TCGA-PJ-A5Z8-01A	TCGA-PJ-A5Z8	24	60	female	white	alive	600	pRCC	T1a	1
TCGA-O9-A75Z-01A	TCGA-O9-A75Z	24	44	male	white	alive	471	pRCC	T1a	1
TCGA-P4-A5E6-01A	TCGA-P4-A5E6	23.9	67	male	black or african american	alive	3035	pRCC	T1b	1
TCGA-F9-A4JJ-01A	TCGA-F9-A4JJ	23.8	35	female	black or african american	dead	325	pRCC	T3a	3
TCGA-AL-3472-01A	TCGA-AL-3472	23.8	57	male	black or african american	alive	2029	pRCC	T2	2
TCGA-B9-7268-01A	TCGA-B9-7268	23.6	59	male	white	alive	671	pRCC	T2	2
TCGA-BQ-5888-01A	TCGA-BQ-5888	23.6	74	female	white	alive	403	pRCC	T1a	1
TCGA-B1-A656-01A	TCGA-B1-A656	23.5	64	male	white	alive	618	pRCC	T1a	1
TCGA-HE-A5NK-01A	TCGA-HE-A5NK	23.4	82	male		alive	2228	pRCC
TCGA-B1-A47N-01A	TCGA-B1-A47N	23.3	62	male	white	alive	1110	pRCC	T1a	1
TCGA-IA-A40U-01A	TCGA-IA-A40U	23.3	56	male	white	alive	511	pRCC	T3b	3
TCGA-MH-A55Z-01A	TCGA-MH-A55Z	23.3	65	male	black or african american	alive	845	pRCC	T1b	1
TCGA-A4-8516-01A	TCGA-A4-8516	23.1	62	male	white	alive	23	pRCC	T3a	3
TCGA-G7-A8LE-01A	TCGA-G7-A8LE	23	62	male	white	alive	2453	pRCC	T1a	1
TCGA-A4-7915-01A	TCGA-A4-7915	22.9	35	female	black or african american	alive	7	pRCC	T2b	2
TCGA-SX-A71S-01A	TCGA-SX-A71S	22.9	66	female	white	alive	1504	pRCC	T1	1
TCGA-A4-A57E-01A	TCGA-A4-A57E	22.8	59	male	white	dead	258	pRCC	T2a	2
TCGA-2Z-A9J6-01A	TCGA-2Z-A9J6	22.8	61	male	white	alive	1731	pRCC	T1a	1
TCGA-B9-4617-01A	TCGA-B9-4617	22.8	41	male	black or african american	alive	35	pRCC	T1a	1
TCGA-UZ-A9PQ-01A	TCGA-UZ-A9PQ	22.7	59	male	black or african american	dead	2624	pRCC	T2	2
TCGA-GL-A59T-01A	TCGA-GL-A59T	22.6	46	male	white	alive	546	pRCC	T1b	1
TCGA-DW-5561-01A	TCGA-DW-5561	22.6	51	male	black or african american	alive	414	pRCC	T1a	1
TCGA-AL-3468-01A	TCGA-AL-3468	22.6	74	male	white	dead	2331	pRCC
TCGA-Y8-A8S0-01A	TCGA-Y8-A8S0	22.6	58	male	white	alive	183	pRCC	T1a	1
TCGA-IA-A83V-01A	TCGA-IA-A83V	22.6	63	male	white	dead	2941	pRCC	T1b	1
TCGA-UZ-A9PX-01A	TCGA-UZ-A9PX	22.6	73	male	white	alive	1981	pRCC	T1	1
TCGA-HE-7129-01A	TCGA-HE-7129	22.5		male		alive	2492	pRCC	T2	2
TCGA-2Z-A9J1-01A	TCGA-2Z-A9J1	22.4	71	male	white	alive	2298	pRCC	T1a	1
TCGA-SX-A71W-01A	TCGA-SX-A71W	22.3	66	male	white	alive	1076	pRCC	T1b	1
TCGA-4A-A93Y-01A	TCGA-4A-A93Y	22.3	63	female	black or african american	alive	352	pRCC	T2b	2
TCGA-GL-A59R-01A	TCGA-GL-A59R	22.3	79	male	white	alive	378	pRCC	T3c	3
TCGA-SX-A71U-01A	TCGA-SX-A71U	22.2	57	male	white	alive	1357	pRCC	T1a	1
TCGA-EV-5901-01A	TCGA-EV-5901	22.1	47	female	white	alive	1040	pRCC	T1	1
TCGA-V9-A7HT-01A	TCGA-V9-A7HT	22.1	67	male	black or african american	alive	965	pRCC	T2	2
TCGA-2Z-A9JL-01A	TCGA-2Z-A9JL	22.1	47	male	black or african american	alive	1006	pRCC	T1a	1
TCGA-2Z-A9JI-01A	TCGA-2Z-A9JI	22	38	male	white	alive	1567	pRCC	T3a	3
TCGA-B1-A657-01A	TCGA-B1-A657	22	54	male	white	alive	641	pRCC	T1b	1
TCGA-GL-A9DC-01A	TCGA-GL-A9DC	21.7	66	female	white	alive	392	pRCC	T1b	1
TCGA-BQ-5875-01A	TCGA-BQ-5875	21.7	66	female	white	alive	2639	pRCC	T3a	3
TCGA-2Z-A9J9-01A	TCGA-2Z-A9J9	21.7	77	male	black or african american	alive	2294	pRCC
TCGA-SX-A7SQ-01A	TCGA-SX-A7SQ	21.7	48	male	white	alive	1266	pRCC	T1	1
TCGA-UZ-A9PR-01A	TCGA-UZ-A9PR	21.7	84	male	white	alive	2627	pRCC	T1b	1
TCGA-MH-A560-01A	TCGA-MH-A560	21.6	62	male	white	alive	924	pRCC	T1a	1
TCGA-2Z-A9JP-01A	TCGA-2Z-A9JP	21.6	63	male	white	alive	893	pRCC	T1a	1
TCGA-A4-7734-01A	TCGA-A4-7734	21.5	53	female	white	alive	27	pRCC	T1a	1
TCGA-GL-8500-01A	TCGA-GL-8500	21.4	63	male	white	alive	841	pRCC	T1b	1
TCGA-BQ-5877-01A	TCGA-BQ-5877	21.4	60	male	black or african american	dead	270	pRCC	T3a	3
TCGA-Q2-A5QZ-01A	TCGA-Q2-A5QZ	21.3	61	female	black or african american	alive	428	pRCC	T3a	3
TCGA-UZ-A9PJ-01A	TCGA-UZ-A9PJ	21.2	78	male	white	dead	797	pRCC	T1a	1
TCGA-J7-8537-01A	TCGA-J7-8537	21.2	37	female	asian	dead	321	pRCC	T3	3
TCGA-HE-A5NJ-01A	TCGA-HE-A5NJ	21.2	58	male		alive	1726	pRCC	T1b	1
TCGA-2Z-A9JS-01A	TCGA-2Z-A9JS	21.1	74	male	white	dead	492	pRCC	T1a	1
TCGA-UZ-A9PM-01A	TCGA-UZ-A9PM	21.1	62	male	white	alive	3811	pRCC	T2	2
TCGA-BQ-7056-01A	TCGA-BQ-7056	21.1	75	female	white	alive	612	pRCC
TCGA-A4-8311-01A	TCGA-A4-8311	21.1	60	male	white	alive	729	pRCC	T1a	1
TCGA-UZ-A9PK-01A	TCGA-UZ-A9PK	21	71	male	white	alive	3571	pRCC	T1	1
TCGA-SX-A71R-01A	TCGA-SX-A71R	20.9	51	male	white	alive	1457	pRCC	T1a	1
TCGA-5P-A9KF-01A	TCGA-5P-A9KF	20.9	53	male	white	alive	845	pRCC	T1a	1
TCGA-IA-A40X-01A	TCGA-IA-A40X	20.9	49	female	black or african american	alive	608	pRCC	T1a	1
TCGA-Y8-A895-01A	TCGA-Y8-A895	20.9	74	male	white	alive	484	pRCC	T1b	1
TCGA-IZ-8195-01A	TCGA-IZ-8195	20.9	82	male	white	alive	677	pRCC	T2a	2
TCGA-G7-7502-01A	TCGA-G7-7502	20.8	83	male	white	alive	786	pRCC	T1b	1
TCGA-P4-A5E8-01A	TCGA-P4-A5E8	20.8	57	male	white	dead	1306	pRCC	T2a	2
TCGA-AL-3466-01A	TCGA-AL-3466	20.8	41	male	white	dead	293	pRCC	T3b	3
TCGA-2Z-A9JG-01A	TCGA-2Z-A9JG	20.7	64	male	white	alive	1662	pRCC	T1a	1
TCGA-B9-A8YH-01A	TCGA-B9-A8YH	20.7	52	male	black or african american	alive	532	pRCC	T1a	1
TCGA-A4-7732-01A	TCGA-A4-7732	20.7	55	male	black or african american	alive	582	pRCC	T2a	2
TCGA-A4-8515-01A	TCGA-A4-8515	20.6	47	male	american indian or alaska native	alive	709	pRCC	T1a	1
TCGA-5P-A9K0-01A	TCGA-5P-A9K0	20.5	75	male	white	alive	677	pRCC	T1a	1
TCGA-B9-5155-01A	TCGA-B9-5155	20.4	71	male	white	alive	665	pRCC	T3a	3
TCGA-B9-A69E-01A	TCGA-B9-A69E	20.4	71	male	white	alive	452	pRCC	T3a	3
TCGA-DZ-6133-01A	TCGA-DZ-6133	20.4	66	female	white	dead	1557	pRCC	T1a	1
TCGA-B3-3926-01A	TCGA-B3-3926	20.4	59	female	white	alive	883	pRCC	T1	1
TCGA-DW-7842-01A	TCGA-DW-7842	20.4	52	male	white	alive	92	pRCC	T1a	1
TCGA-UZ-A9PP-01A	TCGA-UZ-A9PP	20.2	60	male	white	alive	3010	pRCC	T1a	1
TCGA-SX-A7SP-01A	TCGA-SX-A7SP	20.2	66	female	white	dead	496	pRCC	T1b	1
TCGA-5P-A9KA-01A	TCGA-5P-A9KA	20.2	61	male	white	alive	395	pRCC	T1a	1
TCGA-B9-A5W8-01A	TCGA-B9-A5W8	20.2	50	male	black or african american	alive	524	pRCC	T2b	2
TCGA-5P-A9K9-01A	TCGA-5P-A9K9	20.1	59	female	white	dead	589	pRCC	T3a	3
TCGA-5P-A9JU-01A	TCGA-5P-A9JU	20.1	81	male	white	alive	373	pRCC	T3a	3
TCGA-BQ-7061-01A	TCGA-BQ-7061	20.1	84	female	white	alive	218	pRCC	T1b	1
TCGA-GL-6846-01A	TCGA-GL-6846	20	52	male	white	alive	5925	pRCC	T4	4
TCGA-AL-3473-01A	TCGA-AL-3473	20	55	male	white	alive	1906	pRCC	T2	2
TCGA-F9-A8NY-01A	TCGA-F9-A8NY	20	38	female	asian	alive	36	pRCC	T4	4
TCGA-DZ-6135-01A	TCGA-DZ-6135	19.9	45	male		alive	2269	pRCC	T1a	1
TCGA-UZ-A9PS-01A	TCGA-UZ-A9PS	19.9	62	female	black or african american	alive	2167	pRCC	T2	2
TCGA-2Z-A9JR-01A	TCGA-2Z-A9JR	19.9	57	male	white	alive	161	pRCC	T1a	1
TCGA-Y8-A896-01A	TCGA-Y8-A896	19.9	62	male	white	alive	567	pRCC	T3a	3
TCGA-KV-A6GD-01A	TCGA-KV-A6GD	19.9	85	male	white	alive	560	pRCC	T1b	1
TCGA-A4-A5DU-01A	TCGA-A4-A5DU	19.8	45	female	white	alive	496	pRCC	T1a	1
TCGA-DW-5560-01A	TCGA-DW-5560	19.8	38	female	white	alive	1486	pRCC	T1b	1
TCGA-J7-6720-01A	TCGA-J7-6720	19.8	42	male	asian	alive	388	pRCC	T1	1
TCGA-A4-7584-01A	TCGA-A4-7584	19.7	59	male	black or african american	alive	650	pRCC	T1a	1
TCGA-AT-A5NU-01A	TCGA-AT-A5NU	19.7	77	male	white	alive	67	pRCC	T1a	1
TCGA-Y8-A8S1-01A	TCGA-Y8-A8S1	19.6	61	male	white	alive	404	pRCC	T1a	1
TCGA-BQ-7053-01A	TCGA-BQ-7053	19.6	57	female	black or african american	alive	1516	pRCC	T3	3
TCGA-BQ-5882-01A	TCGA-BQ-5882	19.6	54	male		dead	658	pRCC	T3b	3
TCGA-G7-6792-01A	TCGA-G7-6792	19.5	40	male	black or african american	alive	2765	pRCC	T1b	1
TCGA-BQ-7051-01A	TCGA-BQ-7051	19.5	74	male	white	alive	1533	pRCC	T2	2
TCGA-EV-5903-01A	TCGA-EV-5903	19.5	57	male	white	alive	757	pRCC	T1a	1
TCGA-2Z-A9JJ-01A	TCGA-2Z-A9JJ	19.5	69	female	white	alive	1213	pRCC	T1a	1
TCGA-P4-A5E7-01A	TCGA-P4-A5E7	19.4	74	female	white	alive	2649	pRCC	T1b	1
TCGA-BQ-7062-01A	TCGA-BQ-7062	19.3	64	male	black or african american	alive	116	pRCC	T1a	1
TCGA-DW-7838-01A	TCGA-DW-7838	19.2	66	male	white	alive	744	pRCC	T1b	1
TCGA-Y8-A8RY-01A	TCGA-Y8-A8RY	19.2	63	male	white	alive	769	pRCC	T1b	1
TCGA-BQ-7046-01A	TCGA-BQ-7046	19.1	61	male	white	alive	2948	pRCC	T1a	1
TCGA-HE-A5NH-01A	TCGA-HE-A5NH	19.1	62	male		alive	791	pRCC	T1a	1
TCGA-B3-A6W5-01A	TCGA-B3-A6W5	19	43	male	black or african american	alive	309	pRCC	T1	1
TCGA-2Z-A9JQ-01A	TCGA-2Z-A9JQ	18.9	66	male	white	alive	778	pRCC	T1a	1
TCGA-IZ-8196-01A	TCGA-IZ-8196	18.9	50	male	white	alive	649	pRCC	T1a	1
TCGA-2Z-A9JK-01A	TCGA-2Z-A9JK	18.8	50	male	white	alive	1186	pRCC	T3a	3
TCGA-5P-A9KC-01A	TCGA-5P-A9KC	18.8	51	female	white	alive	377	pRCC	T1b	1
TCGA-BQ-5878-01A	TCGA-BQ-5878	18.6	79	female	white	alive	1938	pRCC	T3a	3
TCGA-5P-A9KH-01A	TCGA-5P-A9KH	18.5	77	male	white	alive	2051	pRCC
TCGA-DW-7840-01A	TCGA-DW-7840	18.4	60	male	black or african american	alive	114	pRCC	T1b	1
TCGA-A4-A5Y0-01A	TCGA-A4-A5Y0	18.4	61	female	white	alive	252	pRCC	T1b	1
TCGA-SX-A7SR-01A	TCGA-SX-A7SR	18.2	66	male	white	alive	805	pRCC	T2a	2
TCGA-UZ-A9PU-01A	TCGA-UZ-A9PU	18.2	77	male	white	dead	933	pRCC	T1b	1
TCGA-5P-A9JV-01A	TCGA-5P-A9JV	18.1	49	male	white	alive	2043	pRCC	T1a	1
TCGA-Y8-A897-01A	TCGA-Y8-A897	18.1	68	female	white	alive	549	pRCC	T1a	1
TCGA-A4-A4ZT-01A	TCGA-A4-A4ZT	18	71	female	white	alive	516	pRCC	T1b	1
TCGA-IA-A83W-01A	TCGA-IA-A83W	18	70	male	white	dead	2043	pRCC	T1	1
TCGA-BQ-5880-01A	TCGA-BQ-5880	18	79	male	white	dead	1314	pRCC	T3a	3
TCGA-B9-5156-01A	TCGA-B9-5156	18	51	male	white	alive	1338	pRCC	T1a	1
TCGA-5P-A9K6-01A	TCGA-5P-A9K6	17.9	64	male	white	alive	1914	pRCC	T1a	1
TCGA-B3-8121-01A	TCGA-B3-8121	17.9	48	female	black or african american	alive	379	pRCC	T1	1
TCGA-G7-6789-01A	TCGA-G7-6789	17.8	53	female	white	dead	122	pRCC	T3a	3
TCGA-BQ-7049-01A	TCGA-BQ-7049	17.8	45	female	white	dead	1364	pRCC
TCGA-2Z-A9JD-01A	TCGA-2Z-A9JD	17.7	66	male	white	alive	1060	pRCC	T1a	1
TCGA-5P-A9K2-01A	TCGA-5P-A9K2	17.7	62	male	white	alive	2392	pRCC	T1b	1
TCGA-2Z-A9JO-01A	TCGA-2Z-A9JO	17.6	56	female	black or african american	alive	949	pRCC
TCGA-5P-A9KE-01A	TCGA-5P-A9KE	17.6	70	male	white	alive	824	pRCC	T1b	1
TCGA-BQ-5891-01A	TCGA-BQ-5891	17.6	57	female	white	alive	29	pRCC	T3b	3
TCGA-BQ-7055-01A	TCGA-BQ-7055	17.5	73	male	white	alive	799	pRCC	T1a	1
TCGA-IA-A83S-01A	TCGA-IA-A83S	17.4	81	male	white	dead	2609	pRCC	TX	X
TCGA-DW-7837-01A	TCGA-DW-7837	17.4	43	male	black or african american	alive	1142	pRCC	T1b	1
TCGA-A4-7828-01A	TCGA-A4-7828	17.4	74	female	black or african american	alive	238	pRCC
TCGA-2K-A9WE-01A	TCGA-2K-A9WE	17.4	53	male	white	alive	214	pRCC	T2b	2
TCGA-BQ-5886-01A	TCGA-BQ-5886	17.4	75	male	white	alive	792	pRCC	T3a	3
TCGA-A4-8630-01A	TCGA-A4-8630	17.3	59	female	white	alive	436	pRCC	T1b	1
TCGA-MH-A855-01A	TCGA-MH-A855	17.1	52	female	black or african american	alive	369	pRCC	T2b	2
TCGA-UZ-A9PN-01A	TCGA-UZ-A9PN	17	54	male	white	dead	1136	pRCC	T3	3
TCGA-HE-A5NI-01A	TCGA-HE-A5NI	17	73	male		alive	360	pRCC	T1a	1
TCGA-P4-AAVK-01A	TCGA-P4-AAVK	17	74	male	white	alive	1590	pRCC	T3a	3
TCGA-MH-A55W-01A	TCGA-MH-A55W	16.9	50	male	black or african american	alive	1043	pRCC	T1b	1
TCGA-SX-A7SS-01A	TCGA-SX-A7SS	16.8	67	male	white	alive	1615	pRCC	T1	1
TCGA-A4-7996-01A	TCGA-A4-7996	16.8	61	female	white	alive	506	pRCC	T1a	1
TCGA-5P-A9JW-01A	TCGA-5P-A9JW	16.7	64	male	white	alive	3241	pRCC	T1a	1
TCGA-B1-A655-01A	TCGA-B1-A655	16.7	77	female	white	alive	510	pRCC	T1a	1
TCGA-SX-A71V-01A	TCGA-SX-A71V	16.7	80	male	white	alive	876	pRCC	T1	1
TCGA-BQ-5887-01A	TCGA-BQ-5887	16.7	54	male	white	alive	771	pRCC	T3a	3
TCGA-DZ-6132-01A	TCGA-DZ-6132	16.6	69	male		alive	2460	pRCC	T1a	1
TCGA-BQ-5881-01A	TCGA-BQ-5881	16.6	69	male	white	alive	1454	pRCC	T1a	1
TCGA-A4-7997-01A	TCGA-A4-7997	16.6	67	male	white	alive	927	pRCC	T1b	1
TCGA-A4-8312-01A	TCGA-A4-8312	16.4	60	male	black or african american	alive	708	pRCC	T1	1
TCGA-B9-A8YI-01A	TCGA-B9-A8YI	16.4	79	male	black or african american	alive	374	pRCC	T1b	1
TCGA-A4-8517-01A	TCGA-A4-8517	16.3	71	male	white	alive	597	pRCC	T1a	1
TCGA-A4-A5XZ-01A	TCGA-A4-A5XZ	16.1	65	female	white	alive	479	pRCC	T2a	2
TCGA-A4-7288-01A	TCGA-A4-7288	16.1	71	female	white	alive	1857	pRCC	T1a	1
TCGA-G7-6790-01A	TCGA-G7-6790	16	57	male	white	alive	1575	pRCC	T1a	1
TCGA-BQ-7058-01A	TCGA-BQ-7058	16	81	male	white	dead	343	pRCC	T3	3
TCGA-GL-A4EM-01A	TCGA-GL-A4EM	15.9	62	male	white	alive	32	pRCC	T1b	1
TCGA-B9-4113-01A	TCGA-B9-4113	15.7	64	male	black or african american	dead	1536	pRCC	T1	1
TCGA-BQ-5892-01A	TCGA-BQ-5892	15.6	51	male	white	alive	364	pRCC	T1b	1
TCGA-P4-A5ED-01A	TCGA-P4-A5ED	15.6	51	male	white	alive	2816	pRCC	T1a	1
TCGA-HE-A5NL-01A	TCGA-HE-A5NL	15.5	51	male		alive	767	pRCC	T1a	1
TCGA-GL-A9DD-01A	TCGA-GL-A9DD	15.4	69	male	white	alive	341	pRCC	T1a	1
TCGA-P4-AAVM-01A	TCGA-P4-AAVM	15.3	69	male	white	alive	1539	pRCC	T1a	1
TCGA-B1-5398-01A	TCGA-B1-5398	15.3	73	male	white	alive	1251	pRCC	T3b	3
TCGA-MH-A857-01A	TCGA-MH-A857	15.2	63	male	black or african american	alive	890	pRCC
TCGA-A4-7286-01A	TCGA-A4-7286	15.1	42	male	white	alive	554	pRCC	T3a	3
TCGA-B1-7332-01A	TCGA-B1-7332	15.1	61	female	black or african american	alive	1141	pRCC	T2a	2
TCGA-WN-A9G9-01A	TCGA-WN-A9G9	15		male	white	alive	791	pRCC	T1b	1
TCGA-BQ-7050-01A	TCGA-BQ-7050	14.9	53	female	white	alive	1864	pRCC	T1a	1
TCGA-B9-A44B-01A	TCGA-B9-A44B	14.9	70	male	black or african american	alive	361	pRCC	T3b	3
TCGA-5P-A9K8-01A	TCGA-5P-A9K8	14.8	51	female	white	alive	1309	pRCC	T3a	3
TCGA-GL-A9DE-01A	TCGA-GL-A9DE	14.8	74	male	black or african american	alive	496	pRCC	T1b	1
TCGA-B3-4103-01A	TCGA-B3-4103	14.7	56	male	white	alive	930	pRCC	T1a	1
TCGA-AL-3471-01A	TCGA-AL-3471	14.7	74	male	white	dead	1500	pRCC	T1b	1
TCGA-2Z-A9JN-01A	TCGA-2Z-A9JN	14.6	50	female	black or african american	alive	740	pRCC	T1a	1
TCGA-BQ-7059-01A	TCGA-BQ-7059	14.5	71	male	white	alive	232	pRCC	T1b	1
TCGA-G7-6795-01A	TCGA-G7-6795	14.4	56	male	white	alive	1194	pRCC	T1a	1
TCGA-HE-A5NF-01A	TCGA-HE-A5NF	14.3	58	male		alive	2582	pRCC	T1a	1
TCGA-DZ-6134-01A	TCGA-DZ-6134	14.2	69	male	white	alive	1856	pRCC	T1a	1
TCGA-UZ-A9PO-01A	TCGA-UZ-A9PO	14.1	80	male	white	alive	1911	pRCC	T1a	1
TCGA-F9-A97G-01A	TCGA-F9-A97G	14.1	79	male	asian	alive	13	pRCC	T3	3
TCGA-BQ-5876-01A	TCGA-BQ-5876	14	75	male	white	alive	586	pRCC	T1a	1
TCGA-BQ-5883-01A	TCGA-BQ-5883	13.8	79	female	black or african american	alive	1242	pRCC	T1a	1
TCGA-BQ-7045-01A	TCGA-BQ-7045	13.8	78	male	black or african american	dead	1468	pRCC	T1b	1
TCGA-B3-3925-01A	TCGA-B3-3925	13.7	52	male	white	alive	1029	pRCC	T3a	3
TCGA-WN-AB4C-01A	TCGA-WN-AB4C	13.4		female	white	alive	1188	pRCC	T1a	1
TCGA-P4-A5EB-01A	TCGA-P4-A5EB	13.2	83	male	white	alive	3015	pRCC	T1b	1
TCGA-BQ-7060-01A	TCGA-BQ-7060	13	53	male	american indian or alaska native	alive	214	pRCC	T1a	1
TCGA-A4-A5Y1-01A	TCGA-A4-A5Y1	13	75	male	white	dead	395	pRCC	T1b	1
TCGA-UZ-A9Q0-01A	TCGA-UZ-A9Q0	13	60	male	white	alive	3368	pRCC	T1	1
TCGA-A4-8518-01A	TCGA-A4-8518	12.9	48	male	white	alive	600	pRCC	T1a	1
TCGA-UZ-A9Q1-01A	TCGA-UZ-A9Q1	12.9	88	female	white	alive	1562	pRCC	T1b	1
TCGA-SX-A7SO-01A	TCGA-SX-A7SO	12.6	64	male	white	alive	1257	pRCC	T1b	1
TCGA-BQ-7048-01A	TCGA-BQ-7048	12.5	64	male	white	alive	2839	pRCC	T3a	3
TCGA-A4-A48D-01A	TCGA-A4-A48D	12.5	85	male	black or african american	alive	379	pRCC	T1b	1
TCGA-A4-7585-01A	TCGA-A4-7585	12.4	67	male	white	dead	1070	pRCC	T3a	3
TCGA-DW-7963-01B	TCGA-DW-7963	12.1	43	male	black or african american	alive	1240	pRCC	T1b	1
TCGA-B9-4117-01A	TCGA-B9-4117	11.3	48	female	black or african american	alive	14	pRCC	T2	2
TCGA-BQ-5884-01A	TCGA-BQ-5884	10.4	59	female	black or african american	alive	792	pRCC	T1a	1
TCGA-BQ-5885-01A	TCGA-BQ-5885	8.3	63	male	white	alive	921	pRCC	T3	3
TCGA-KO-8404-01A	TCGA-KO-8404	34.8	78	male	white	dead	325	chRCC	T4	4
TCGA-KN-8436-01A	TCGA-KN-8436	34.3	63	male	white	alive	1288	chRCC	T2	2
TCGA-KL-8328-01A	TCGA-KL-8328	31.3	60	male	white	alive	3127	chRCC	T2b	2
TCGA-KN-8418-01A	TCGA-KN-8418	29.3	41	female	white	alive	3935	chRCC	T2	2
TCGA-KL-8339-01A	TCGA-KL-8339	28.2	67	male	white	dead	855	chRCC	T3a	3
TCGA-KL-8324-01A	TCGA-KL-8324	28.1	67	female	white	alive	4676	chRCC	T2	2
TCGA-KN-8423-01A	TCGA-KN-8423	28	44	male	white	alive	788	chRCC	T1b	1
TCGA-KL-8331-01A	TCGA-KL-8331	27.9	48	female	white	alive	3010	chRCC	T2	2
TCGA-KN-8431-01A	TCGA-KN-8431	27.4	35	female		alive	588	chRCC	T2	2
TCGA-KN-8427-01A	TCGA-KN-8427	27.3	54	male	white	alive	30	chRCC	T4	4
TCGA-KO-8414-01A	TCGA-KO-8414	27.3	50	female	white	alive	3212	chRCC	T2	2
TCGA-KM-8438-01A	TCGA-KM-8438	26.7	45	female	white	alive	4622	chRCC	T2	2
TCGA-KL-8330-01A	TCGA-KL-8330	26.3	44	female	black or african american	alive	3304	chRCC	T2b	2
TCGA-KM-8442-01A	TCGA-KM-8442	25.4	38	male		alive	1437	chRCC	T2	2
TCGA-KO-8407-01A	TCGA-KO-8407	25.3	42	male	white	alive	2820	chRCC	T2	2
TCGA-KO-8417-01A	TCGA-KO-8417	24.7	30	female	white	alive	2815	chRCC	T1	1
TCGA-KO-8408-01A	TCGA-KO-8408	24.3	47	male	white	dead	507	chRCC	T3a	3
TCGA-KL-8335-01A	TCGA-KL-8335	24.1	68	male	white	alive	2815	chRCC	T3a	3
TCGA-KL-8336-01A	TCGA-KL-8336	24.1	51	female	white	dead	920	chRCC	T3b	3
TCGA-KO-8409-01A	TCGA-KO-8409	23.8	69	male	white	alive	3180	chRCC	T2b	2
TCGA-KL-8346-01A	TCGA-KL-8346	23.7	62	male	white	alive	1897	chRCC	T2b	2
TCGA-KL-8337-01A	TCGA-KL-8337	23.6	26	male	black or african american	alive	1364	chRCC	T2	2
TCGA-KL-8342-01A	TCGA-KL-8342	23.3	45	female	white	alive	2248	chRCC	T2b	2
TCGA-KL-8338-01A	TCGA-KL-8338	23.1	51	male	white	alive	2633	chRCC	T3a	3
TCGA-KM-8443-01A	TCGA-KM-8443	22.9	58	male	white	alive	1520	chRCC	T2	2
TCGA-KO-8410-01A	TCGA-KO-8410	22.8	74	female	white	alive	3136	chRCC	T1b	1
TCGA-KN-8429-01A	TCGA-KN-8429	22.8	38	female	white	alive	2650	chRCC	T3a	3
TCGA-KM-8440-01A	TCGA-KM-8440	22.1	37	male	black or african american	alive	1366	chRCC	T3a	3
TCGA-KO-8411-01A	TCGA-KO-8411	21.3	58	male	white	alive	3958	chRCC	T1b	1
TCGA-KN-8432-01A	TCGA-KN-8432	21.3	86	female	white	alive	76	chRCC	T2b	2
TCGA-KL-8340-01A	TCGA-KL-8340	21.2	34	male	white	alive	2024	chRCC	T2	2
TCGA-KN-8421-01A	TCGA-KN-8421	21.1	48	female	white	alive	2674	chRCC	T2	2
TCGA-KO-8415-01A	TCGA-KO-8415	21	44	female	white	alive	2939	chRCC	T1	1
TCGA-KN-8428-01A	TCGA-KN-8428	20.9	71	male	white	dead	1590	chRCC	T2	2
TCGA-KN-8435-01A	TCGA-KN-8435	20.7	59	male	white	alive	3498	chRCC	T2	2
TCGA-KL-8329-01A	TCGA-KL-8329	20.6	57	female	asian	alive	2752	chRCC	T1b	1
TCGA-KN-8434-01A	TCGA-KN-8434	20.2	65	female	white	alive	1797	chRCC	T2	2
TCGA-KL-8345-01A	TCGA-KL-8345	19.9	75	male	white	alive	1665	chRCC	T3a	3
TCGA-KL-8334-01A	TCGA-KL-8334	19.8	37	female	white	alive	2949	chRCC	T3a	3
TCGA-KO-8405-01A	TCGA-KO-8405	19.8	29	male	white	alive	3056	chRCC	T3a	3
TCGA-KL-8323-01A	TCGA-KL-8323	19.6	57	female	white	dead	1158	chRCC	T3b	3
TCGA-KL-8325-01A	TCGA-KL-8325	19.3	56	female	white	dead	725	chRCC	T2	2
TCGA-KN-8424-01A	TCGA-KN-8424	19.3	42	female	white	alive	1983	chRCC	T1b	1
TCGA-KL-8332-01A	TCGA-KL-8332	19.1	55	male	white	alive	2582	chRCC	T1b	1
TCGA-KN-8426-01A	TCGA-KN-8426	19	50	male	white	alive	108	chRCC	T3a	3
TCGA-KL-8344-01A	TCGA-KL-8344	18.9	51	male	white	alive	876	chRCC	T3a	3
TCGA-KM-8476-01A	TCGA-KM-8476	18.8	47	male	white	alive	3745	chRCC	T1	1
TCGA-KO-8406-01A	TCGA-KO-8406	18.6	17	female	white	alive	3145	chRCC	T1	1
TCGA-KO-8416-01A	TCGA-KO-8416	18	41	male	white	alive	2752	chRCC	T3a	3
TCGA-KN-8425-01A	TCGA-KN-8425	17.4	53	male	white	alive	3179	chRCC	T1b	1
TCGA-KL-8333-01A	TCGA-KL-8333	16.6	69	male	white	alive	2991	chRCC	T2	2
TCGA-KO-8413-01A	TCGA-KO-8413	16	46	male	white	alive	3038	chRCC	T1	1
TCGA-KO-8403-01A	TCGA-KO-8403	15.6	49	male	white	alive	3208	chRCC	T1a	1
TCGA-KM-8439-01A	TCGA-KM-8439	15	30	male	white	alive	708	chRCC	T1b	1
TCGA-KL-8343-01A	TCGA-KL-8343	14.5	72	male	white	dead	2172	chRCC	T3	3
TCGA-KL-8326-01A	TCGA-KL-8326	13.4	69	male	white	alive	3322	chRCC	T3a	3
TCGA-KL-8327-01A	TCGA-KL-8327	13.2	46	female	white	alive	4169	chRCC	T1b	1
TCGA-KM-8441-01A	TCGA-KM-8441	13	61	female	white	alive	876	chRCC	T1b	1
TCGA-KL-8341-01A	TCGA-KL-8341	12.6	41	male	asian	dead	754	chRCC	T3b	3
TCGA-KN-8433-01A	TCGA-KN-8433	12.6	46	female	white	alive	341	chRCC	T3a	3
TCGA-KN-8419-01A	TCGA-KN-8419	11.9	43	male	black or african american	alive	714	chRCC	T2	2
TCGA-KM-8639-01A	TCGA-KM-8639	11.3	67	male	white	alive	953	chRCC	T1a	1
TCGA-KN-8437-01A	TCGA-KN-8437	11.1	42	female	white	alive	3068	chRCC	T1a	1
TCGA-KM-8477-01A	TCGA-KM-8477	11	56	male	white	alive	1553	chRCC	T1a	1
GTEX-QLQW-1626-SM-4R1K1	GTEX-QLQW-16	36.4		male				0
GTEX-RN64-1626-SM-48FD7	GTEX-RN64-16	34.8		male				0
GTEX-QDVN-1626-SM-48TZC	GTEX-QDVN-16	34		male				0
GTEX-1399S-0526-SM-5IJG8	GTEX-1399S-0	31.3		female				0
GTEX-ZVZP-0926-SM-5GIDB	GTEX-ZVZP-09	29.8		male				0
GTEX-12696-0926-SM-5FQTV	GTEX-12696-0	29.5		male				0
GTEX-11TTK-1926-SM-5PNW8	GTEX-11TTK-1	29.4		female				0
GTEX-ZYT6-2226-SM-5GIC9	GTEX-ZYT6-22	27.2		male				0
GTEX-13112-2126-SM-5GCO4	GTEX-13112-2	26.2		male				0
GTEX-147F4-2626-SM-5Q5CS	GTEX-147F4-2	25.9		male				0
GTEX-ZLFU-0926-SM-5P9F8	GTEX-ZLFU-09	25.9		male				0
GTEX-ZYFG-1626-SM-5GZYY	GTEX-ZYFG-16	25.6		female				0
GTEX-145MN-0326-SM-5QGQI	GTEX-145MN-0	24.9		male				0
GTEX-UPIC-1126-SM-4IHLO	GTEX-UPIC-11	24		female				0
GTEX-13RTJ-2226-SM-5S2Q1	GTEX-13RTJ-2	22.7		male				0
GTEX-XPVG-0526-SM-4B65N	GTEX-XPVG-05	22.6		male				0
GTEX-13OVI-1126-SM-5KLZF	GTEX-13OVI-1	21.7		female				0
GTEX-11GS4-2326-SM-5A5KS	GTEX-11GS4-2	20.4		male				0
GTEX-13O1R-2526-SM-5N9FW	GTEX-13O1R-2	20.3		male				0
GTEX-13NYB-1726-SM-5N9G2	GTEX-13NYB-1	18.9		male				0
GTEX-ZC5H-1726-SM-5HL7X	GTEX-ZC5H-17	18.2		female				0
GTEX-12WSG-0826-SM-5EQ5A	GTEX-12WSG-0	17.8		female				0
GTEX-13OVL-1826-SM-5KLZR	GTEX-13OVL-1	17.4		male				0
GTEX-1497J-0826-SM-5NQAJ	GTEX-1497J-0	17.3		male				0
GTEX-P4QS-1126-SM-3NMD5	GTEX-P4QS-11	17		male				0
GTEX-T5JC-1526-SM-4DM68	GTEX-T5JC-15	15.5		male				0
GTEX-N7MS-1626-SM-3LK5F	GTEX-N7MS-16	14.9		male				0
GTEX-Y5V6-2026-SM-5IFHO	GTEX-Y5V6-20	13.7		male				0
GTEX-ZYFD-1526-SM-5NQ7T	GTEX-ZYFD-15	13		male				0
GTEX-NPJ8-2226-SM-3TW8D	GTEX-NPJ8-22	12.7		male				0
GTEX-11OF3-1326-SM-5N9FJ	GTEX-11OF3-1	12.6		male				0
GTEX-13OW6-1826-SM-5N9F9	GTEX-13OW6-1	10		male				0
